# Supplementary material for: Multi-regional alterations in glucose and purine metabolic pathways in the Parkinson’s disease dementia brain
Source: NPJ Parkinsons Dis. 2023 Apr 20;9:66. doi: 10.1038/s41531-023-00488-y (PMC10119289; doi:10.1038/s41531-023-00488-y)
Supplement: Supplementary file 3 — Supplementary Information 2 - Raw Data [file 41531_2023_488_MOESM3_ESM.xlsx]

## Sheet: CG
Compound	2,3-DIHYDROXYBENZOATE	2-METHYLMALEATE	3-HYDROXYMETHYLGLUTARATE	4-GUANIDINOBUTANOATE	ALLOTHREONINE	ARGININE	ASPARTATE	BENZOATE	BETA-CITRYL-GLUTAMATE	CDP-ETHANOLAMINE	CREATINE	CYSTINE	DECANOATE	DEOXYGUANOSINE	DEOXYURIDINE-MONOPHOSPHATE	D-RIBOSE 5-PHOSPHATE	ETHYLMALONATE	FRUCTOSE	FRUCTOSE 6-PHOSPHATE	GALACTITOL	GLUCOSE	GLUCOSE 6-PHOSPHATE	GLUTAMATE	GLYCERALDEHYDE	GLYCERATE	GUANINE	GUANOSINE	HISTIDINE	HYPOXANTHINE	INOSINE	ISOLEUCINE	LACTATE	LEUCINE	L-TRYPTOPHANAMIDE	LUMICHROME	MALATE	MALEATE	MANNOSE 6-PHOSPHATE	MYO-INOSITOL	MYRISTATE	N-ACETYLASPARTATE	N-ACETYLASPARTYL GLUTAMATE	N-ACETYLGLUTAMATE	N-ACETYLMETHIONINE	N-ACETYLNEURAMINATE	N-ACETYLSERINE	NORLEUCINE	NORVALINE	OROTATE
C1 CG	74401.9	6698.12	0	0	27523.4	0	43008.6	9155.42	0	2.21593e+07	7761.2	0	20161.9	105654	0	3.88621e+07	8191.59	54435.8	0	502016	84317.2	0	2637.62	2.27242e+07	16863.8	359928	5.38274e+06	0	1.45493e+07	4620.7	4.85445e+06	2.27242e+07	4.85403e+06	0	8474.63	0	48452.3	0	0	10956	0	0	0	70439.7	0	0	4.85416e+06	2118.62	42550.2
C2 CG	84688.4	7827.33	1.85603e+06	45775.8	419269	2.11867e+06	501779	9904.64	2.96711e+06	326679	5.4456e+06	86069.1	0	77221.6	436361	158351	8427.08	49262.3	64168.1	453133	21188.2	734678	1.23965e+07	2.27544e+07	63832.2	403216	3.0988e+06	1.4933e+06	1.63191e+07	3310.89	8.55051e+06	2.27544e+07	8.55072e+06	99245.3	9266.31	96095.8	75181.4	332975	2.83756e+06	8363.01	8.61542e+07	1.21187e+07	278381	102238	319568	144096	8.55066e+06	611452	168739
C3 CG	112366	9968.19	2.33847e+06	40449.8	572545	3.29068e+06	894687	9326.24	2.12973e+06	523044	9.86116e+06	179784	866.5	81668.2	587594	88665.3	7515.89	63098.7	425291	527892	8373.09	533396	1.29165e+07	1.92254e+07	46997	506508	1.98776e+06	1.80016e+06	1.85578e+07	3488.95	9.57335e+06	1.92254e+07	9.57417e+06	82747.6	6279.44	185525	68966.2	440171	4.0571e+06	10904.4	5.66011e+07	1.26431e+07	373255	51919.1	354479	146885	9.57392e+06	672990	72740.8
C4 CG	81693.7	9349.59	2.03144e+06	28602.2	425553	4.31665e+06	593063	8996.53	2.10932e+06	164766	6.43473e+06	100169	15890	103196	721696	216217	7251.05	63791.6	15186	253683	12629.4	794277	1.24891e+07	2.55993e+07	114896	391204	3.42595e+06	0	1.42748e+07	4884.18	1.103e+07	2.55993e+07	1.10303e+07	72271.7	11166.1	120405	54543.2	431589	3.05546e+06	7753.79	9.14324e+07	8.84324e+06	227080	94536.5	568345	154955	1.10302e+07	746848	62344
C5 CG	0	5132.41	2.63525e+06	30789.5	214134	1.34609e+06	449459	5828.02	1.03485e+07	502051	4.79853e+06	39662.7	9441.59	73750	789541	213495	6634.91	41607.3	284090	385103	14920.3	449838	1.07267e+07	1.69839e+07	43602.5	196125	4.06079e+06	915112	7.89525e+06	3160.44	3.67986e+06	1.69839e+07	3.68007e+06	39919.6	4456.2	88171.7	30811.5	146670	2.4519e+06	26724.4	7.77861e+07	1.46156e+07	202605	50239.5	212259	83746.4	3.68e+06	335506	39823.7
C6 CG	91106.5	7516.6	2.35113e+06	50057.1	284659	1.20272e+06	310013	6477.2	4.0453e+06	765228	3.55117e+06	38373.8	16259.5	99119.2	942063	229290	9641.05	36376.2	37949.5	266780	33752.5	557746	1.15265e+07	2.4924e+07	19115.1	396715	3.10085e+06	1.16476e+06	1.48659e+07	2366.69	4.37605e+06	2.4924e+07	4.37641e+06	64818.3	5829.83	67792	47342.5	131067	4.25699e+06	6415.46	1.09219e+08	1.25057e+07	222319	51287.6	308358	94033	4.37631e+06	360296	52884.7
C7 CG	0	7632.24	1.98313e+06	35573.4	164573	610461	260551	8753.6	6.29189e+06	834542	3.02755e+06	25541.8	11399.9	91536.5	462371	201806	6949.4	52248.5	131917	536723	39036.1	228985	1.25691e+07	2.13981e+07	17782.1	399508	3.3081e+06	0	1.67943e+07	3083.44	2.29691e+06	2.13981e+07	2.29722e+06	22870.9	8478.51	49495.3	52674.4	259653	2.36995e+06	11364.4	1.1829e+08	1.73033e+07	371194	31610.3	295108	65972.3	2.29712e+06	176219	70115.6
C8 CG	123061	7885.99	1.38947e+06	52899.3	478854	4.94336e+06	457988	8035.17	1.33663e+07	658278	4.94326e+06	65755.6	16561.4	90601.2	469664	284876	6655.33	29177.3	7284.65	301012	14537.8	1.90023e+06	1.10347e+07	2.13409e+07	119098	529567	3.95461e+06	1.69149e+06	1.73144e+07	3491.9	8.44041e+06	2.13409e+07	8.44116e+06	160338	10668.6	103618	67761.8	126161	3.15938e+06	15185	8.78165e+07	8.27066e+06	306728	101198	229182	156073	8.441e+06	608007	96340.5
C9 CG	91503.4	9945.1	2.55381e+06	40177.1	186265	1.36834e+06	334763	6924.18	5.45502e+06	685049	3.59108e+06	41055.1	16075.8	90603.5	600151	235165	10229.4	30117	185663	312276	27064.9	192264	1.20729e+07	1.9673e+07	14727.7	415642	2.94885e+06	857131	1.57391e+07	2841.65	2.971e+06	1.9673e+07	2.97096e+06	26971	7362.25	69839	65374.5	231484	3.80136e+06	8903.48	1.20312e+08	1.79159e+07	234334	64725.3	214274	27522.3	2.971e+06	262201	54197.5
PDD1 CG	63357.4	7557.61	1.87087e+06	0	29116.7	5.52049e+06	247358	8302.57	1.40433e+07	842577	3.3018e+06	87404.1	13163.5	130227	753564	448002	8802.91	82813.8	1.0573e+06	362982	21190.5	1.42402e+06	1.17246e+07	1.97593e+07	4663.1	278846	2.82287e+06	427814	9.77245e+06	4085.09	2.0902e+06	1.97593e+07	2.05364e+06	20144.4	5405.03	61633.8	63771.1	529346	3.21726e+06	4983.39	1.17705e+08	1.48467e+07	205830	22875.8	287867	54203.4	2.05357e+06	166885	85424.1
PDD2 CG	48542.7	9844.66	3.82038e+06	71577.2	117616	490531	215560	9622.62	3.7326e+06	1.61093e+06	2.86141e+06	0	17970.7	153649	1.49045e+06	482971	12433.1	79186.4	688397	653358	46659.3	670931	1.4456e+07	2.13089e+07	27571.1	229832	4.33545e+06	553881	7.10294e+06	5349.81	1.40328e+06	2.13089e+07	1.40323e+06	15740.7	4184.14	43454.7	71158	799545	4.3076e+06	5349.79	1.12034e+08	1.77841e+07	183610	19938.3	211310	42190.4	1.40325e+06	0	38868.7
PDD3 CG	106232	11957.1	1.27781e+06	60969.6	277291	1.3267e+06	353629	11168.9	428876	251569	4.02228e+06	60834.6	52564.2	176028	887232	260462	34768.7	106956	362999	646091	15256.3	494791	1.0043e+07	2.65654e+07	75706.1	499976	7.28395e+06	1.00726e+06	1.70057e+07	5496.9	6.68358e+06	2.65654e+07	6.68395e+06	58625.2	10808.6	74961.2	99465.3	476334	3.59099e+06	8998.48	9.8049e+07	3.79165e+06	123921	98627.8	171327	100507	6.68384e+06	417555	79799.8
PDD4 CG	72052.4	11500.2	2.56726e+06	32310.3	235421	2.37417e+06	369632	9248.58	2.34091e+06	732536	4.20741e+06	13470.6	25420.9	132864	735146	302570	12991.1	115452	519084	648724	20019.2	856801	1.28226e+07	2.36129e+07	104800	353181	4.43022e+06	870668	1.08339e+07	4174.25	6.56943e+06	2.36129e+07	6.57101e+06	35844.1	9133.15	81591.4	69105.4	548153	3.4041e+06	7942.62	9.94099e+07	1.08345e+07	276332	96811.1	399868	57611.1	6.56957e+06	444534	52276.9
PDD5 CG	123008	9054.83	1.34718e+06	47568.1	356815	2.48234e+06	496632	13807.5	1.17761e+06	629404	5.68533e+06	60031	27883.5	112796	714061	206072	10025.3	71277.4	192783	304356	32589.4	791526	1.44456e+07	2.06726e+07	149608	597000	4.92866e+06	987638	1.96478e+07	4530.73	7.00351e+06	2.06726e+07	7.00376e+06	110476	11562.8	113063	60461.7	370940	3.1563e+06	16471.6	9.68569e+07	7.20266e+06	265208	47431.8	287637	169571	7.00371e+06	512278	75022.4
PDD6 CG	88892.7	10066.7	2.39157e+06	42872.8	321241	1.85612e+06	383353	9136.24	1.75778e+06	642994	4.17342e+06	29071.7	18939.5	142493	912716	574478	16296.8	118885	428273	1.07078e+06	44238.3	970024	1.733e+07	2.34061e+07	64896.6	399584	4.6565e+06	1.19812e+06	9.34178e+06	5590.7	6.98446e+06	2.34061e+07	6.98423e+06	66429.9	9093.97	80892.9	68890.9	490763	2.77833e+06	6945.7	1.0204e+08	1.10245e+07	162351	80133.8	639390	109122	6.98421e+06	482167	62891.2
PDD7 CG	51658.9	13497.7	2.04949e+06	73639.6	93713.8	4.20886e+06	122672	15370	9.76489e+06	627347	1.76728e+06	46206	53397.7	206923	907107	559845	14467.2	154088	3.98148e+06	523882	53771.4	3.98131e+06	1.07714e+07	2.64502e+07	19530.2	228279	3.89448e+06	511783	8.20716e+06	8332.84	1.56812e+06	2.64502e+07	1.56841e+06	34324.9	6862.74	25782	87734.1	2.78705e+06	3.64721e+06	4804.38	1.04389e+08	5.6181e+06	215818	15650.4	176545	71525.8	1.56832e+06	123650	72578.5
PDD8 CG	58392.9	9378.44	2.31949e+06	50191.6	133312	1.77135e+06	143757	9806.79	5.56682e+06	935879	2.00665e+06	6970.35	11793.6	157624	946368	328021	10741.5	120650	3.97416e+06	398679	11608.3	3.97454e+06	1.21019e+07	2.08273e+07	32909.8	242398	3.68639e+06	940.152	8.36842e+06	6539.43	2.46466e+06	2.08273e+07	2.46496e+06	23885.6	4547.07	35179.3	62277.5	1.83753e+06	3.97114e+06	5862.7	1.19271e+08	1.28382e+07	334048	21182.8	180549	33608.7	2.46488e+06	204235	89282.6
PDD9 CG	39736	6169.15	4.4991e+06	130153	312718	1.96309e+06	322913	5428.64	2.30911e+07	438608	3.64157e+06	14675.3	21294.8	114833	1.95616e+06	565563	10597.1	118515	1.11855e+06	744661	17880	1.57835e+06	1.9951e+07	2.11841e+07	62354.8	164505	2.96278e+06	1.68625e+06	5.4941e+06	5948.5	2.1864e+06	2.11841e+07	2.18656e+06	32762.4	3104.06	59150.9	41819.9	763326	6.64556e+06	4198.25	9.25644e+07	2.11586e+07	144202	32117.8	357705	91535.9	2.18652e+06	245312	62461.8
AVG C	70416.5	7901.76	2.08356e+06	40592.5	365655	2.54695e+06	495363	8188.77	5.89402e+06	539227	5.43743e+06	76479.5	11322.6	88156.1	629898	198957	7582.1	47937.4	137984	389190	20633.9	742736	1.19513e+07	2.17466e+07	60760.4	403263	3.27669e+06	1.00926e+06	1.51459e+07	3398.07	6.84958e+06	2.17466e+07	6.85001e+06	77458.7	8020.71	101586	56754.4	266898	3.16976e+06	12387.2	8.96141e+07	1.23286e+07	283080	69004.1	326757	120823	6.84989e+06	501617	80426.9
AVG PDD	72430.3	9891.81	2.46035e+06	56586.9	208583	2.44374e+06	295056	10210.2	6.87821e+06	745760	3.51857e+06	35407.1	26936.5	147493	1.03364e+06	414220	14569.3	107536	1.36922e+06	594835	29245.9	1.63803e+06	1.37385e+07	2.2643e+07	60226.6	332622	4.33348e+06	804929	1.06416e+07	5560.92	4.10596e+06	2.2643e+07	4.1022e+06	44248.2	7189.06	63967.7	69409.3	955887	3.85761e+06	7284.1	1.04702e+08	1.16777e+07	212369	48307.7	301355	81097.3	4.10198e+06	288513	68734
Fold-change	1.0286	1.25185	1.18084	1.39403	0.570435	0.959477	0.595636	1.24685	1.16698	1.38302	0.647102	0.462962	2.379	1.67309	1.64097	2.08196	1.92154	2.24326	9.92308	1.52839	1.41737	2.2054	1.14954	1.04122	0.991215	0.824827	1.32252	0.797544	0.702603	1.63649	0.599447	1.04122	0.59886	0.571249	0.896313	0.62969	1.22298	3.58147	1.217	0.588033	1.16837	0.947201	0.750207	0.700071	0.922262	0.671208	0.59884	0.575166	0.854614
P-Value	0.053644	0.111452	0.64633	0.036923	0.075807	0.901614	0.033643	0.10063	0.638668	0.284547	0.053452	0.092043	EXC	1.6e-05	0.006699	0.001418	0.003546	1.1e-05	0.001029	0.027187	0.270942	0.02967	0.173589	0.368765	0.988122	0.199332	0.043571	0.237856	0.028763	0.000225	0.138441	0.368765	0.13749	0.152293	0.463333	0.0566	0.161606	0.001223	0.181295	EXC	0.145992	0.374282	0.057249	0.103442	0.677885	0.305722	0.137466	0.168229	0.777826
Q-Value	0.143122	0.211375	0.64633	0.119456	0.173725	0.827655	0.115648	0.20319	0.64633	0.343534	0.143122	0.195545	EXC	0.000441	0.040941	0.013	0.027863	0.000441	0.013	0.108792	0.338678	0.108792	0.258037	0.407358	0.89093	0.274908	0.133132	0.304235	0.108792	0.004128	0.237946	0.407358	0.237946	0.246356	0.490063	0.143122	0.253953	0.013	0.2624	EXC	0.243321	0.407358	0.143122	0.20319	0.66578	0.35776	0.237946	0.257016	0.737594
Columns highlighted in red denote analytes excluded from analysis due to high blank values
Values highlighted in bold denote significant case-control differences as determined by multiple t-test with 10% FDR correction
[truncated: 15 more columns]

## Sheet: CB
Compound	2,3-DIHYDROXYBENZOATE	2-METHYLMALEATE	3-HYDROXYMETHYLGLUTARATE	4-GUANIDINOBUTANOATE	ALLOTHREONINE	ARGININE	ASPARTATE	BENZOATE	BETA-CITRYL-GLUTAMATE	CDP-ETHANOLAMINE	CREATINE	CYSTINE	DECANOATE	DEOXYGUANOSINE	DEOXYURIDINE-MONOPHOSPHATE	D-RIBOSE 5-PHOSPHATE	ETHYLMALONATE	FRUCTOSE	FRUCTOSE 6-PHOSPHATE	GALACTITOL	GLUCOSE	GLUCOSE 6-PHOSPHATE	GLUTAMATE	GLYCERALDEHYDE	GLYCERATE	GUANINE	GUANOSINE	HISTIDINE	HYPOXANTHINE	INOSINE	ISOLEUCINE	LACTATE	LEUCINE	L-TRYPTOPHANAMIDE	LUMICHROME	MALATE	MALEATE	MANNOSE 6-PHOSPHATE	MYO-INOSITOL	MYRISTATE	N-ACETYLASPARTATE	N-ACETYLASPARTYL GLUTAMATE	N-ACETYLGLUTAMATE	N-ACETYLMETHIONINE	N-ACETYLNEURAMINATE	N-ACETYLSERINE	NORLEUCINE	NORVALINE	OROTATE
C1 DN	71258.6	7876.42	1.0359e+06	36333.4	467512	8.28916e+06	359580	7057.07	3.577e+07	920090	3.57077e+06	259202	22942.6	60002.5	961380	597431	8248.09	19801.8	632086	461444	54375.8	766694	8.40532e+06	2.02908e+07	16292.5	342981	1.17852e+06	1.32186e+06	1.64217e+07	3146.29	9.20958e+06	2.02908e+07	9.21018e+06	152413	7978.59	75495.2	50376.5	18860.3	3.49612e+06	5217.4	5.60296e+07	2.60915e+07	273647	133852	183933	193430	9.21001e+06	760379	37486.5
C2 DN	33714.8	3555.56	1.54801e+06	37213.1	470681	1.04287e+07	393814	2354.93	5.61482e+07	524153	4.03813e+06	278984	10348.4	31742.1	710294	659617	4262.83	13233.6	587989	425983	28512.5	1.87547e+06	1.42316e+07	1.58004e+07	72291.5	183759	681906	2.00125e+06	8.16765e+06	597.741	6.47764e+06	1.58004e+07	6.47801e+06	51886.1	2965.03	76120.8	19566.2	430554	3.66097e+06	1240.29	5.27696e+07	4.89792e+07	292317	96463.2	256308	153095	6.47793e+06	627249	48822.6
C3 DN	36474.9	2136.74	1.08596e+06	34903.3	675484	6.42286e+06	770266	1760.11	2.84344e+07	349924	7.36302e+06	251591	11160.4	14778.8	660173	141194	5135.8	10553.2	100538	478387	33569.7	688327	1.82559e+07	1.36846e+07	31173.1	174608	431653	3.2868e+06	7.92091e+06	553.062	7.31197e+06	1.36846e+07	7.31201e+06	69529.9	2819.78	150007	21608.4	285418	3.86473e+06	1437.75	5.18802e+07	2.87902e+07	315268	77786.1	239703	129218	7.31201e+06	722503	38409.2
C4 DN	101076	7066.23	1.25914e+06	28547.8	749852	3.19716e+06	531943	0	3.68317e+06	500200	5.31017e+06	154853	17607.9	47206.9	605470	108962	5628.11	22189.8	213230	287335	17028.2	421836	1.14602e+07	2.34831e+07	100178	422652	662517	1.92828e+06	2.05669e+07	1698.91	1.42893e+07	2.34831e+07	1.42899e+07	155926	11005.7	116865	47727.1	418952	3.93406e+06	0	6.70527e+07	1.43676e+07	291924	137459	219084	168926	1.42898e+07	1.05995e+06	49556.4
C6 DN	33089.5	3998.05	2.30367e+06	47254.5	512243	2.62845e+06	448902	2362.05	3.60515e+07	284993	4.83636e+06	125248	33101.7	33767.8	1.01752e+06	389455	7889.41	9147.25	254827	573934	33548.5	309518	1.4932e+07	1.78492e+07	7010.27	310885	1.11964e+06	2.66782e+06	8.92828e+06	1322.69	4.24835e+06	1.78492e+07	4.2486e+06	54568.4	2379.13	98474.5	24549.3	168288	5.81386e+06	3294.62	7.33543e+07	4.68273e+07	290999	93823.8	183287	106569	4.24852e+06	479800	34267.2
C7 DN	24463.5	3246.52	2.44253e+06	19879.2	312188	1.18359e+07	259511	2608.18	3.39218e+07	568274	2.7523e+06	241374	15809.2	56241.8	1.05003e+06	555571	11331.8	8694.14	218328	221850	44745.7	678000	1.34194e+07	1.99095e+07	18800.1	361841	2.30327e+06	1.7416e+06	1.06175e+07	1979.07	2.93096e+06	1.99095e+07	2.93117e+06	26297.7	3561.74	51864.4	28704.9	356718	3.94072e+06	4798.2	7.19784e+07	4.68167e+07	334703	61778.2	199996	140439	2.9311e+06	354487	24249.2
C8 DN	49232.2	3226.88	1.44356e+06	47958.7	513159	7.29799e+06	504223	4466.82	5.50234e+07	668492	4.65414e+06	244333	11052.3	28059.8	1.28919e+06	1.09442e+06	7812.66	17156.6	656147	428611	0	810588	9.9178e+06	1.45771e+07	91450.5	234664	548609	2.36235e+06	1.06899e+07	1153.98	7.03488e+06	1.45771e+07	7.0354e+06	120199	4617.11	81105.9	33334.2	740740	4.97195e+06	3000	3.56895e+07	4.80243e+07	233097	68592.8	137887	166909	7.03527e+06	674035	64683.1
C9 DN	37137.3	3642.33	2.47112e+06	30194.7	746458	3.22045e+06	426068	4026.5	3.19627e+07	535727	4.49082e+06	134764	25741.5	37635.2	971333	380156	8965.89	7307.18	145684	194599	31060.8	389137	9.78382e+06	1.63969e+07	4966.22	510355	1.97522e+06	2.65792e+06	1.20622e+07	1805.82	7.45479e+06	1.63969e+07	7.45513e+06	59467.6	3815	91252.1	29642	512405	4.44889e+06	4534.2	7.36167e+07	3.83431e+07	269827	90989.7	211988	299869	7.45507e+06	770155	38069.9
PDD1 DN	60055.3	6612.61	1.84269e+06	18417.5	208325	2.89253e+06	286477	4905.54	9.40132e+06	589993	3.06399e+06	55634.9	0	81201.9	661127	366465	5509.66	17229.4	57637.3	210330	19257.8	293652	8.94209e+06	1.80541e+07	4091.09	275049	1.64308e+06	695142	1.18257e+07	2427.14	3.38753e+06	1.80541e+07	3.38812e+06	29757.2	0	61799.1	60338.8	131028	3.76445e+06	7753.14	9.88168e+07	5.0308e+07	194917	66214.4	292119	94935.2	3.38797e+06	307777	61356.5
PDD2 DN	21476.8	4832.44	4.32327e+06	69016.4	202623	2.60581e+06	313160	2949.25	2.93032e+07	526938	3.45077e+06	67256.4	33424.7	56370.2	2.06502e+06	571830	12399.1	36759.4	804073	2.0346e+06	148836	272712	1.64101e+07	1.76037e+07	35386.9	374762	3.28768e+06	2.01506e+06	7.62662e+06	2428.3	2.07816e+06	1.76037e+07	2.07839e+06	21419.5	4000.33	60066.3	32839	200635	7.08329e+06	2700.55	7.45103e+07	4.38931e+07	264215	46288.7	210899	42529.1	2.07835e+06	253915	19995
PDD3 DN	40482.8	3268.91	2.19463e+06	74785.3	571963	2.9448e+06	502059	2770.95	2.45039e+07	828532	5.37422e+06	576119	42097.8	47979.5	1.53916e+06	452456	16960.1	19309.6	209887	1.88869e+06	50018.9	1.30819e+06	1.40827e+07	1.59804e+07	47025.1	195837	1.27312e+06	2.55899e+06	9.97041e+06	2253.85	4.91966e+06	1.59804e+07	4.92001e+06	56203.2	4031.77	95900.3	29903.1	679671	6.26105e+06	1667.68	7.7782e+07	4.57012e+07	177648	81729.2	214451	128991	4.91993e+06	478724	20262.2
PDD4 DN	30267.3	3317.3	4.32445e+06	7095.89	19614.4	5.77044e+06	421173	1597.15	4.13606e+07	593928	4.35868e+06	119913	12423.7	59354.9	958404	527200	5661.68	28727.9	232726	1.32007e+06	44433.8	1.17551e+06	2.11499e+07	1.80535e+07	51420.9	142083	3.20906e+06	2.07963e+06	6.6888e+06	2322.9	2.6153e+06	1.80535e+07	2.61565e+06	18479.8	1840.69	82902.4	15841.9	283703	7.25675e+06	1154	6.52182e+07	5.19337e+07	323622	48589.3	299654	34454.7	2.61555e+06	326261	20416.3
PDD5 DN	94782.3	4920.46	789120	49540.6	605879	1.61405e+06	479526	10846.6	3.54969e+06	643075	4.72764e+06	234531	27741.1	53013.6	849265	222277	7810.35	9209.26	128206	419460	35574.4	149011	8.88039e+06	1.58105e+07	29584.7	459144	1.34175e+06	1.63478e+06	1.90713e+07	2556.78	9.61066e+06	1.58105e+07	9.61125e+06	175708	9902.81	100486	48066.6	423904	3.17446e+06	4578.27	8.00654e+07	2.63337e+07	338341	97422.7	151979	192389	9.61115e+06	750071	29294.5
PDD6 DN	37152.7	3145.48	2.76998e+06	54508.7	46821.5	3.78667e+06	471225	2239.87	4.48888e+07	496000	4.82689e+06	262027	21144.2	48928.3	1.18589e+06	961207	9396.24	26690.3	694652	2.7267e+06	70285.8	531207	2.03877e+07	1.61514e+07	64657.9	185492	2.20152e+06	2.32191e+06	7.35891e+06	1714.17	2.86781e+06	1.61514e+07	2.86818e+06	33697.4	3573.28	95532.8	22377.3	652548	5.30807e+06	3361.42	6.98618e+07	4.58892e+07	206192	51038.8	244267	44972.8	2.86806e+06	328642	16064.2
PDD7 DN	16119.4	5328.68	3.5887e+06	119953	90507.2	3.96001e+06	108443	9714.57	4.22838e+07	622105	1.3442e+06	70629.3	42529.3	69500	1.40048e+06	745497	22334.6	29766.2	197907	542065	71750	1.45348e+06	7.29026e+06	2.56758e+07	23413.4	158932	1.93559e+06	1.09642e+06	5.26131e+06	3529.53	964466	2.56758e+07	964172	28894.9	2995.12	0	49162.1	1.99333e+06	4.65052e+06	3059.62	7.1129e+07	3.38454e+07	261921	9796.93	176209	56233.9	964270	107289	35210
PDD8 DN	25339.1	5569.74	3.14698e+06	55908.2	40815.1	1.15541e+07	161290	0	1.44633e+07	693438	1.79677e+06	217690	20256.9	68549.7	1.20551e+06	495337	17534	7630.19	178084	320291	48813.5	321847	7.16639e+06	2.44469e+07	19015.4	331203	2.28443e+06	1.17925e+06	8.95174e+06	2842.46	2.79502e+06	2.44469e+07	2.79551e+06	40838.2	5116.05	26964.4	35014.4	123313	4.45464e+06	1963.34	8.9922e+07	2.83888e+07	410034	74692.2	278475	82760.3	2.79538e+06	294368	55811.7
PDD9 DN	14455	3567.3	3.42456e+06	106715	307579	4.2028e+06	308335	4028	4.01552e+07	284762	3.2527e+06	100887	28103.6	53925.5	1.57251e+06	765745	8111.76	20153.1	437784	1.37914e+06	62002.2	782479	1.59228e+07	1.6122e+07	25091	241973	2.02484e+06	2.90873e+06	6.68176e+06	2163.45	2.4013e+06	1.6122e+07	2.40156e+06	35243.3	1704.83	51991.3	19888	102066	8.47395e+06	678.105	5.87535e+07	3.81073e+07	149775	58287.7	221613	76519.5	2.40148e+06	344387	29318.4
AVG C	48305.8	4343.59	1.69874e+06	35285.6	555947	6.66508e+06	461789	3079.46	3.51244e+07	543982	4.62696e+06	211294	18470.5	38679.4	908173	490851	7409.33	13510.4	351104	384018	30355.1	742446	1.25507e+07	1.7749e+07	42770.3	317718	1.11267e+06	2.24598e+06	1.19219e+07	1532.2	7.36969e+06	1.7749e+07	7.37005e+06	86286	4892.75	92648.2	31938.6	366492	4.26641e+06	2940.31	6.02964e+07	3.728e+07	287723	95093.2	204023	169807	7.36996e+06	681069	41943
AVG PDD	37792.3	4506.99	2.93382e+06	61771.2	232681	4.37014e+06	339076	4339.1	2.77677e+07	586530	3.57732e+06	189410	25302.4	59869.3	1.27082e+06	567557	11746.4	21719.5	326773	1.20459e+06	61219.1	698676	1.33591e+07	1.86554e+07	33298.5	262719	2.13345e+06	1.83221e+06	9.27073e+06	2470.95	3.51555e+06	1.86554e+07	3.51587e+06	48915.7	3684.99	63960.3	34825.7	510021	5.60302e+06	2990.68	7.62288e+07	4.04889e+07	258518	59340	232185	83753.9	3.51579e+06	354604	31969.9
Fold-Change	0.782355	1.03762	1.72706	1.75061	0.418531	0.655676	0.734268	1.40905	0.790554	1.07822	0.773146	0.896428	1.36988	1.54784	1.39931	1.15627	1.58535	1.60761	0.930702	3.13682	2.01676	0.941046	1.06441	1.05107	0.778542	0.826895	1.91742	0.815772	0.777623	1.61269	0.477028	1.05107	0.477048	0.566902	0.753152	0.690357	1.0904	1.39163	1.31329	1.01713	1.26423	1.08608	0.898498	0.62402	1.13803	0.493231	0.477044	0.520657	0.762221
P-Value	0.249916	0.618311	0.041763	0.325075	0.007109	EXC	0.105973	0.483362	0.523556	EXC	0.132417	EXC	0.053422	0.007294	0.056919	0.346839	0.081327	0.080929	0.696487	0.024082	0.067943	0.612054	0.948235	0.594208	0.952457	0.315566	0.00515	0.201767	0.145227	0.011436	0.008327	0.594208	0.008332	0.049549	0.537586	0.165125	EXC	0.703606	0.083802	EXC	0.025503	0.462837	0.240406	0.040474	0.256886	0.00257	0.008331	0.004365	0.100261
Q-Value	0.317201	0.566785	0.103363	0.374214	0.037494	EXC	0.174855	0.509073	0.528899	EXC	0.21144	EXC	0.120199	0.037494	0.122501	0.381523	0.14815	0.14815	0.621937	0.078901	0.140133	0.566785	0.799095	0.56564	0.799095	0.371918	0.037494	0.27743	0.224648	0.043546	0.037494	0.56564	0.037494	0.116793	0.53221	0.247688	EXC	0.621937	0.14815	EXC	0.078901	0.498053	0.317201	0.103363	0.317897	0.037494	0.037494	0.037494	0.171134
Columns highlighted in red denote analytes excluded from analysis due to high blank values
Values highlighted in bold denote significant case-control differences as determined by multiple t-test with 10% FDR correction
[truncated: 15 more columns]

## Sheet: HP
Compound	2,3-DIHYDROXYBENZOATE	2-METHYLMALEATE	3-HYDROXYMETHYLGLUTARATE	4-GUANIDINOBUTANOATE	ALLOTHREONINE	ARGININE	ASPARTATE	BENZOATE	BETA-CITRYL-GLUTAMATE	CDP-ETHANOLAMINE	CREATINE	CYSTINE	DECANOATE	DEOXYGUANOSINE	DEOXYURIDINE-MONOPHOSPHATE	D-RIBOSE 5-PHOSPHATE	ETHYLMALONATE	FRUCTOSE	FRUCTOSE 6-PHOSPHATE	GALACTITOL	GLUCOSE	GLUCOSE 6-PHOSPHATE	GLUTAMATE	GLYCERALDEHYDE	GLYCERATE	GUANINE	GUANOSINE	HISTIDINE	HYPOXANTHINE	INOSINE	ISOLEUCINE	LACTATE	LEUCINE	L-TRYPTOPHANAMIDE	LUMICHROME	MALATE	MALEATE	MANNOSE 6-PHOSPHATE	MYO-INOSITOL	MYRISTATE	N-ACETYLASPARTATE	N-ACETYLASPARTYL GLUTAMATE	N-ACETYLGLUTAMATE	N-ACETYLMETHIONINE	N-ACETYLNEURAMINATE	N-ACETYLSERINE	NORLEUCINE	NORVALINE	OROTATE
C1 HP	87978.8	8114.65	1.90906e+06	52884.4	353511	1.75198e+06	596422	10472.5	4.78147e+06	941438	7.20083e+06	110108	20721.1	103250	685363	221699	8443.94	49038	78355.7	424582	52552	1.46855e+06	1.53633e+07	2.19068e+07	70002.5	462030	4.87077e+06	1.11186e+06	1.82141e+07	3902.29	6.54643e+06	2.19068e+07	6.54638e+06	76591.3	15588.9	129120	59637.6	190027	3.16113e+06	10390.9	9.7766e+07	5.83773e+06	265122	101897	446230	124314	6.54639e+06	413404	37256.8
C3 HP	36702.6	2765.77	3.77848e+06	37863.4	702965	7.51279e+06	877392	3096.8	2.57679e+07	495845	9.76482e+06	467956	12271.4	34286.7	1.02507e+06	97525.1	5154.98	37173.7	370810	754117	43724.7	634314	2.00489e+07	1.506e+07	124981	171558	1.32796e+06	4.13609e+06	8.55506e+06	1265.16	7.34018e+06	1.506e+07	7.3404e+06	73300.6	5031.28	70084	23285.6	189364	5.71724e+06	7419.32	4.90196e+07	9.72445e+06	213647	39481.2	320104	181584	7.34035e+06	786035	46211.9
C4 HP	95747.3	6251.69	2.3042e+06	34662.8	534012	3.51512e+06	582362	10395.9	6.07917e+06	404308	6.62896e+06	185563	15708	80632.7	728366	103042	7858.31	42430.6	5618.51	226391	8827.95	1.27731e+06	1.5019e+07	2.20732e+07	53806.4	446834	2.8343e+06	1.55942e+06	1.62895e+07	3515.19	1.13428e+07	2.20732e+07	1.13425e+07	83649.1	15658	123847	62172.6	299632	3.36576e+06	9792.19	7.82271e+07	6.71343e+06	311806	125035	569295	70730.6	1.13426e+07	696147	39900.5
C5 HP	39885.6	2749.29	4.29896e+06	28899.7	348364	2.92343e+06	337690	3542.14	3.64136e+07	654312	3.87422e+06	151681	0	50348.7	833708	226827	6160.01	26388.2	758667	248611	16432.3	1.04998e+06	1.24416e+07	1.69271e+07	64725.7	181034	1.96683e+06	1.63449e+06	7.79152e+06	1989.56	4.70159e+06	1.69271e+07	4.70175e+06	74673.3	5760.97	58888.2	21244.4	393528	3.00464e+06	2464.77	6.31275e+07	1.27319e+07	233726	57820.7	165151	117185	4.7017e+06	462701	15624.2
C6 HP	86577.3	5004.96	2.61263e+06	51818.8	413110	1.03825e+07	269882	6959.14	7.31036e+06	772174	3.15665e+06	192622	13396	97500.2	879365	236334	14719.1	17860.4	54237.7	259296	41945.8	795675	1.03432e+07	2.37437e+07	15302	421002	3.07455e+06	1.08692e+06	1.77883e+07	3416.08	6.89705e+06	2.37437e+07	6.89651e+06	93033.8	6310.9	52600.4	59808.4	76739.7	3.9753e+06	11008.3	8.93881e+07	2.17279e+06	292886	132089	321944	116277	6.89657e+06	479152	37158.2
C7 HP	86077.4	5930.74	2.00973e+06	31023.8	237625	1.74974e+07	196115	8256.71	2.31252e+07	748603	2.49965e+06	509575	13593.2	94165	576947	357108	5080.8	23406.3	72000.4	228524	28478.3	1.28172e+06	8.85602e+06	1.87103e+07	7414.66	416927	4.87071e+06	664153	1.61224e+07	2950.5	4.56029e+06	1.87103e+07	4.56065e+06	38194	10886.8	46845.4	61547.2	484721	1.99818e+06	12229.5	8.8135e+07	6.3391e+06	398295	71457.4	237843	90864.7	4.56054e+06	339691	43317.8
C8 HP	112973	6517.03	1.62542e+06	50769.7	568707	2.66368e+06	500184	7233.66	5.04048e+06	858551	5.72003e+06	78589.1	104333	82949.6	464622	141952	9976.87	22911.8	625595	299093	0	634530	1.13386e+07	2.14444e+07	86479.3	542597	2.61978e+06	1.89935e+06	1.91712e+07	2204.96	1.08806e+07	2.14444e+07	1.08809e+07	172764	15102.9	105101	75440.2	268006	3.55271e+06	20726.9	8.09382e+07	5.88244e+06	393059	144471	266855	146593	1.08809e+07	675471	106635
C9 HP	104745	4518.64	2.38264e+06	36195.2	361342	4.74809e+06	322494	9154.41	7.14798e+06	600651	3.89093e+06	104764	18483.4	96989.5	514133	290235	9081.46	18981.2	69292.2	206443	30020.7	271197	1.10667e+07	2.09693e+07	11266.3	487352	3.35481e+06	1.34967e+06	1.95636e+07	4842.34	6.44559e+06	2.09693e+07	6.44622e+06	55845.9	11265.5	67615.8	75112.1	224387	3.57645e+06	17569.5	1.02913e+08	4.56483e+06	267145	131342	265039	133286	6.44603e+06	456886	50810.4
PDD1 HP	70919.8	5527.39	1.86724e+06	27796.1	197068	1.30315e+06	168718	5828.2	7.71596e+06	872117	2.43361e+06	10880.7	6250.15	112810	744401	237952	2367.41	39436.5	408177	294041	25789.2	855920	1.22421e+07	2.02451e+07	14810.4	372461	3.44191e+06	736625	1.42199e+07	3064.24	3.99303e+06	2.02451e+07	3.99323e+06	40261.2	9898.75	34325.6	61425.3	360133	3.40195e+06	12195.7	1.00361e+08	8.51163e+06	315643	47114	221895	34755.7	3.99318e+06	278078	41728.3
PDD2 HP	66151.9	9851.49	2.58188e+06	65691.2	10121.5	630116	168478	9035.37	5.8567e+06	1.0292e+06	2.22228e+06	0	22327	184810	1.30416e+06	547292	16009	116923	1.71425e+06	556021	47239.8	2.72882e+06	1.6325e+07	2.3689e+07	29232.5	308492	4.83833e+06	504696	9.07783e+06	5662.41	1.9279e+06	2.3689e+07	1.92798e+06	26323.7	15527.6	34755.3	85454.4	3.43944e+06	4.62849e+06	7845.62	1.04477e+08	4.23842e+06	234966	19557.7	253116	32502.3	1.92793e+06	138091	24783.9
PDD4 HP	51445.3	4086.2	3.46787e+06	34951.2	240108	1.56863e+07	320054	5003.3	6.22003e+07	836779	4.01332e+06	821993	8528.05	86076	1.27008e+06	282058	6057.61	65438.7	980130	485380	8607.65	1.56994e+06	1.42133e+07	1.78042e+07	59401.6	237822	3.11033e+06	1.2124e+06	8.04154e+06	2936.55	4.60656e+06	1.78042e+07	4.60686e+06	28392.5	8719.74	74141.7	35676.1	560382	4.38295e+06	4740.72	7.38973e+07	8.36944e+06	250842	79547.3	224202	42123	4.60678e+06	395600	24482.1
PDD5 HP	97177.8	5127.19	1.4003e+06	49423.6	457251	2.13096e+06	411851	11006.4	5.46004e+06	722578	4.92131e+06	100029	18483.6	82484.8	812966	214419	6277.06	33325.9	1.00183e+06	221165	16931.6	881111	1.41543e+07	1.67842e+07	49278.2	486804	1.77497e+06	1.31224e+06	1.64733e+07	2903.62	8.80695e+06	1.67842e+07	8.80732e+06	99698.3	12443.7	81859.3	65444.1	395059	3.28281e+06	14647.7	8.63498e+07	6.00612e+06	325256	129726	191668	98678	8.80725e+06	580455	36161
PDD6 HP	92951.2	6017.74	1.76708e+06	75791.1	303665	2.52324e+06	311350	8460.23	3.87913e+06	756148	3.69288e+06	65834.2	15009.6	151578	1.10701e+06	663323	12037.8	61663.6	249191	760532	39926.5	908941	1.92733e+07	2.3857e+07	51866.3	450089	6.96839e+06	1.26626e+06	1.17118e+07	5427.91	6.42144e+06	2.3857e+07	6.42185e+06	77925.3	8110.46	68484.5	82687	264156	3.35634e+06	13380.1	1.0346e+08	4.32063e+06	235798	105931	288231	59669.9	6.42173e+06	435407	35310.5
PDD7 HP	52651.1	9173.43	1.76731e+06	0	123467	1.05929e+07	110018	22749.3	3.27761e+07	737488	1.38057e+06	282844	48649	181688	967163	511019	27984.8	116099	1.70906e+06	453964	60429.9	1.70818e+06	9.2816e+06	2.46116e+07	16702.1	229136	2.70854e+06	497437	9.21752e+06	7619.15	1.76387e+06	2.46116e+07	1.76407e+06	30503.7	9709.33	23555.9	105377	1.07841e+06	4.45066e+06	10217.9	8.78086e+07	4.64952e+06	234478	18636.5	151035	35836.3	1.76401e+06	122142	57137.7
PDD8 HP	64699.7	8598.1	2.52305e+06	51044.4	169148	1.77837e+06	108542	8434.64	5.8227e+06	819109	1.50797e+06	16415.5	14142.1	173698	956752	301399	12511.5	83131.4	1.5342e+06	397950	7883.54	1.50594e+06	1.12153e+07	2.54842e+07	26829.9	306362	4.19359e+06	731184	1.21311e+07	6670.94	3.73042e+06	2.54842e+07	3.73081e+06	54094.9	10602.7	31349.2	66773.4	950970	4.89233e+06	9580.75	1.05058e+08	7.18327e+06	428834	41756.8	160338	48202.4	3.73079e+06	285187	65136.2
PDD9 HP	88029.6	10090.6	1.4598e+06	101533	258066	3.63425e+06	196111	11235.2	5.38003e+06	805632	2.25841e+06	56321.5	200647	183281	1.29746e+06	380361	26198.7	150419	511618	752177	44835.9	726876	1.48878e+07	2.74994e+07	37578.1	413302	4.25104e+06	936358	1.46261e+07	8314.99	4.35471e+06	2.74994e+07	4.35536e+06	70261.4	9418.57	48386.4	97560.6	317097	5.35738e+06	10975	1.00012e+08	1.73005e+06	232178	88629.5	151817	41237.5	4.35517e+06	317805	58596.9
AVG C	81336	5231.59	2.61514e+06	40514.7	439954	6.37438e+06	460318	7388.91	1.44583e+07	684485	5.34201e+06	225107	24813.3	80015.2	713447	209340	8309.43	29773.8	254322	330882	27747.7	926660	1.30597e+07	2.01043e+07	54247.2	391167	3.11496e+06	1.68024e+06	1.54369e+07	3010.76	7.33931e+06	2.01043e+07	7.33942e+06	83506.5	10700.6	81762.8	54781	265801	3.54393e+06	11450.2	8.11893e+07	6.74584e+06	296961	100449	324058	122604	7.33938e+06	538686	47114.3
AVG PDD	73003.3	7309.02	2.10432e+06	50778.8	219862	4.78491e+06	224390	10219.1	1.61364e+07	822381	2.80379e+06	169290	41754.6	144553	1.0575e+06	392228	13680.5	83304.7	1.01356e+06	490154	31455.5	1.36072e+06	1.39491e+07	2.24968e+07	35712.4	350558	3.91089e+06	899650	1.19374e+07	5324.97	4.45061e+06	2.24968e+07	4.45094e+06	53432.6	10553.9	49607.2	75049.7	920706	4.21911e+06	10447.9	9.51781e+07	5.62614e+06	282249	66362.4	205288	49125.6	4.45085e+06	319096	42917.1
Fold-change	0.897552	1.39709	0.804667	1.25334	0.499738	0.750647	0.487469	1.38303	1.11606	1.20146	0.524857	0.752041	1.68275	1.80657	1.48224	1.87364	1.64638	2.79792	3.98533	1.48136	1.13362	1.46841	1.0681	1.119	0.658327	0.896187	1.25552	0.535428	0.7733	1.76865	0.606407	1.119	0.606443	0.639862	0.986282	0.606721	1.36999	3.4639	1.19052	0.912471	1.1723	0.834016	0.95046	0.660656	0.633491	0.400684	0.606435	0.592359	0.910914
P-Value	0.723343	0.081832	0.213572	0.120255	0.039222	0.279132	0.01121	EXC	0.788724	0.071208	0.014262	0.168186	0.906142	0.005748	0.00546	0.011873	0.361436	0.000882	0.005804	0.075576	0.798831	0.134993	0.552064	0.210492	0.743428	0.726682	0.287171	0.031907	0.163619	0.021544	0.023722	0.210492	0.023731	0.063368	0.757409	0.028384	EXC	0.017188	0.134183	EXC	0.091147	0.520103	0.649929	0.104944	0.020356	5e-05	0.02373	0.01499	0.87916
Q-Value	0.573119	0.122163	0.223183	0.157083	0.071282	0.284578	0.049597	EXC	0.58581	0.114481	0.049597	0.195283	0.641978	0.040437	0.040437	0.049597	0.343364	0.018429	0.040437	0.117003	0.58581	0.165962	0.470944	0.223183	0.575469	0.573119	0.285803	0.060623	0.195283	0.049597	0.049597	0.223183	0.049597	0.105951	0.575631	0.056497	EXC	0.049597	0.165962	EXC	0.126998	0.452923	0.543341	0.141505	0.049597	0.002091	0.049597	0.049597	0.633601
Columns highlighted in red denote analytes excluded from analysis due to high blank values
Values highlighted in bold denote significant case-control differences as determined by multiple t-test with 10% FDR correction
[truncated: 15 more columns]

## Sheet: MCX
Compound	2,3-DIHYDROXYBENZOATE	2-METHYLMALEATE	3-HYDROXYMETHYLGLUTARATE	4-GUANIDINOBUTANOATE	ALLOTHREONINE	ARGININE	ASPARTATE	BENZOATE	BETA-CITRYL-GLUTAMATE	CDP-ETHANOLAMINE	CREATINE	CYSTINE	DECANOATE	DEOXYGUANOSINE	DEOXYURIDINE-MONOPHOSPHATE	D-RIBOSE 5-PHOSPHATE	ETHYLMALONATE	FRUCTOSE	FRUCTOSE 6-PHOSPHATE	GALACTITOL	GLUCOSE	GLUCOSE 6-PHOSPHATE	GLUTAMATE	GLYCERALDEHYDE	GLYCERATE	GUANINE	GUANOSINE	HISTIDINE	HYPOXANTHINE	INOSINE	ISOLEUCINE	LACTATE	LEUCINE	L-TRYPTOPHANAMIDE	LUMICHROME	MALATE	MALEATE	MANNOSE 6-PHOSPHATE	MYO-INOSITOL	MYRISTATE	N-ACETYLASPARTATE	N-ACETYLASPARTYL GLUTAMATE	N-ACETYLGLUTAMATE	N-ACETYLMETHIONINE	N-ACETYLNEURAMINATE	N-ACETYLSERINE	NORLEUCINE	NORVALINE	OROTATE
C1 MCX	121491	7138.58	1.42778e+06	2033.42	401890	1.91341e+06	821976	0	852051	579368	8.36192e+06	54867.8	17560.7	106944	453043	130115	4678.82	47383.4	221789	418479	33055.5	401984	1.63297e+07	2.62567e+07	86015	508485	4.64995e+06	896051	2.05222e+07	3108.03	7.95381e+06	2.62567e+07	7.95501e+06	107091	14947.5	150879	58115.9	186183	4.02593e+06	12186.3	9.2599e+07	5.57788e+06	308945	95663.5	283764	154406	7.9547e+06	627088	62582.2
C2 MCX	67344.9	4485	2.52145e+06	44091.1	464562	1.09329e+07	803337	7231.33	2.71668e+07	428369	7.93556e+06	312381	19230.4	66977.1	410506	312782	6885.46	59334.4	94731.6	540313	26143.6	2.43492e+06	1.83624e+07	2.23761e+07	108458	286156	2.36182e+06	2.10843e+06	1.31866e+07	2430.32	7.45012e+06	2.23761e+07	7.4507e+06	87823.8	8253.43	128727	41507.4	1.51001e+06	4.433e+06	8872.46	6.48839e+07	1.75536e+07	278000	57798.9	366874	157101	7.45053e+06	767710	162243
C3 MCX	61739.9	4265.93	1.93035e+06	40003.5	581300	4.41266e+06	1.01126e+06	4663.4	8.49413e+06	483380	9.95751e+06	231108	455.505	53986.5	554041	106111	6569.44	49694.2	393407	610319	25048.1	694602	1.57909e+07	1.91868e+07	98246	259078	1.64013e+06	2.01533e+06	1.21677e+07	2106.78	7.43212e+06	1.91868e+07	7.43321e+06	60493.7	5385.72	178272	37438	217702	4.42032e+06	16413.4	5.15487e+07	1.15688e+07	271429	39919.8	369121	200845	7.43289e+06	698968	77733.9
C4 MCX	122407	6949.44	1.34189e+06	37567.3	59765.6	3.78827e+06	977864	9389.64	809024	1.15893e+06	1.15654e+07	109212	15874.1	99896.7	520079	133353	0	66546.2	316046	271098	24526.9	544565	1.54765e+07	2.78387e+07	137761	507480	2.0156e+06	1.51784e+06	2.03117e+07	3265.31	1.57833e+07	2.78387e+07	1.57848e+07	134739	15522.4	196629	58251	364244	4.04623e+06	10285.8	6.17722e+07	5.48744e+06	10896.6	90996.8	765932	146942	1.57844e+07	1.06265e+06	62195.5
C5 MCX	48354.3	4397.42	1.45125e+06	26567.3	201761	6.46274e+06	479189	5037.22	4.08146e+06	167540	4.90223e+06	122462	9724.84	79486.9	436612	139904	8428.55	36654.3	166986	361095	10793.6	221091	9.80029e+06	2.02093e+07	86694	215705	4.19695e+06	567684	9.11357e+06	2792.39	4.49689e+06	2.02093e+07	4.49783e+06	50366.4	8992	88854	37892.7	77738.6	2.6197e+06	11385	7.26891e+07	7.78905e+06	245055	37785.8	75314.9	135083	4.4976e+06	448125	53185.1
C6 MCX	37121.8	4777.87	2.14574e+06	48368.8	249786	6.01929e+06	441609	10115.5	3.8289e+07	501671	4.69296e+06	316869	10650.9	67765	708158	479280	5428.93	40799.2	212151	397614	27156.7	941394	2.06991e+07	2.0396e+07	36903.9	172616	2.8529e+06	1.81859e+06	8.27285e+06	2311.35	3.37105e+06	2.0396e+07	3.37155e+06	22092.2	4187.86	66225.2	31158.2	224128	5.79365e+06	5411.08	8.69497e+07	2.70788e+07	216899	10709.3	236085	130312	3.37142e+06	423077	31802
C7 MCX	45726	3598.98	2.37474e+06	36570.7	174502	3.82871e+06	335061	4133.02	2.29898e+07	459107	3.62049e+06	100389	551.206	70688.6	377359	484989	4059.44	11811.9	323042	259130	27371.6	322724	1.95543e+07	1.94783e+07	16823.2	221180	2.66845e+06	760467	1.12605e+07	2703.91	1.71312e+06	1.94783e+07	1.71329e+06	12254.6	5556.65	63699.3	38042.6	131676	3.42867e+06	7586.06	9.90104e+07	3.29657e+07	390811	13378.3	259262	46540.3	1.71322e+06	204535	67797.2
C8 MCX	119809	7928.11	808172	0	437699	8.45919e+06	441716	11806.9	4.32916e+06	374205	4.82384e+06	138199	15281.1	96951	866465	403418	5192.54	28815.2	449449	310761	25667.4	1.20052e+06	1.21858e+07	2.57835e+07	138041	536208	4.73723e+06	1.24672e+06	2.07193e+07	3245.17	1.05829e+07	2.57835e+07	1.05836e+07	161238	16631.4	84773.4	81094.7	393362	3.8796e+06	20722.1	7.10762e+07	5.99945e+06	388632	95329.7	247360	122887	1.05833e+07	791124	87316.8
C9 MCX	100390	11641.3	974683	37963.9	25223.6	9.64674e+06	370105	14049.6	3.68919e+06	738620	4.61925e+06	349321	13075.8	97517	320458	100729	0	47116.9	104467	271187	25979.9	62242.1	1.43043e+07	2.76402e+07	23528.9	469598	3.67237e+06	633702	2.11154e+07	3743.21	4.64731e+06	2.76402e+07	4.64804e+06	31410.5	19212.5	72137.4	83051.6	34779.6	3.74609e+06	12899.7	1.16596e+08	3.80645e+06	311948	35146.8	284313	160631	4.64793e+06	416160	95814.3
PDD1 MCX	83043.9	6710.32	1.14692e+06	42910.6	118418	1.69601e+06	244675	7767.76	1.04033e+06	1.29811e+06	3.15098e+06	78934.9	10330.1	181930	679099	297013	4858.19	108777	1.26912e+06	490680	33838.9	1.26987e+06	1.37157e+07	2.65862e+07	21373.6	366556	5.26124e+06	365273	1.42338e+07	6714.35	2.833e+06	2.65862e+07	2.83364e+06	27206	13059.7	58008.6	76443	735310	4.61942e+06	10258.3	1.10556e+08	6.52707e+06	287256	23725.4	155758	42128.4	2.83347e+06	247889	142721
PDD2 MCX	63396.6	8867.98	1.50431e+06	82656.4	85647	1.82526e+06	361371	9490.75	784183	530408	4.35662e+06	61849.1	17177.6	199666	1.15623e+06	439964	9864.14	169510	905634	712220	42864.8	429145	2.03987e+07	2.62288e+07	29384.5	269334	9.65059e+06	480463	8.55801e+06	8049.2	1.77104e+06	2.62288e+07	1.77156e+06	25077.9	11314.6	73803.5	86730.6	997525	4.38944e+06	7603.74	1.1958e+08	5.48238e+06	51396.6	15429.2	175478	36614.9	1.77143e+06	164706	72626.5
PDD3 MCX	85952.8	8790.54	654984	73182.8	312741	3.26053e+06	588280	13254.8	524040	1.19203e+06	6.76004e+06	128474	34759.8	134548	945817	273195	31028.1	137790	365228	628881	53141.5	574360	1.79162e+07	2.54392e+07	79700.9	403334	4.06195e+06	897308	1.29423e+07	4631.18	5.20925e+06	2.54392e+07	5.21016e+06	36681.4	12193.9	112633	87016.4	432815	4.19494e+06	11319.7	1.00947e+08	4.38235e+06	183297	54081.4	331652	163622	5.20983e+06	405905	77152.4
PDD4 MCX	41884.7	4678.19	3.28898e+06	38115.8	257839	9.1768e+06	738221	2593.55	3.45036e+07	563770	7.44464e+06	237362	6742.58	84358	923753	455396	4303.87	76908.4	1.5545e+06	731488	10343.6	1.91777e+06	2.14221e+07	1.92548e+07	102489	170283	4.14169e+06	1.32547e+06	6.54164e+06	1958.38	3.86501e+06	1.92548e+07	3.86563e+06	20838.4	4822.18	133532	32107.8	641415	5.92651e+06	4262.4	7.64229e+07	3.58969e+07	252178	40668.2	292863	105735	3.86545e+06	393327	45476.4
PDD5 MCX	98764.9	9280.65	844121	58659.8	34285.4	2.59352e+06	659756	1046.93	382265	423811	6.8043e+06	113224	16794.1	100601	706956	140911	4968.1	49583.7	28000.3	367253	38161.3	103524	1.7315e+07	2.29751e+07	81884.5	468415	5.87839e+06	823989	2.02722e+07	4181.75	7.34577e+06	2.29751e+07	7.34773e+06	74711.3	13934.1	118232	62104.8	179893	3.63216e+06	16160	1.05391e+08	4.97844e+06	307508	97726.4	245301	114689	7.3471e+06	608623	103665
PDD6 MCX	104829	9180.17	520322	35297.2	199351	1.27868e+07	247079	20168.1	2.42328e+07	338492	3.22248e+06	469920	11689.1	163568	693210	473953	14252.7	195438	522440	1.04802e+06	58925.6	367701	1.10392e+07	2.73859e+07	90567.9	419021	4.74572e+06	523608	1.09281e+07	5009.05	8.8337e+06	2.73859e+07	8.83462e+06	76508.4	14810	56662.5	85397.2	276273	2.34796e+06	4756.91	5.56471e+07	9.97827e+06	25227.8	56791.6	255083	141583	8.83435e+06	665053	75846.2
PDD7 MCX	59403.7	14138.4	1.40581e+06	82125.4	84205.5	1.23828e+07	137268	27735.5	4.26263e+06	316569	1.90337e+06	238225	0	195492	1.08696e+06	226473	18578.4	106962	555651	542516	43632.4	295425	9.94935e+06	3.73419e+07	15313.2	279528	6.0131e+06	350909	1.1581e+07	8447.5	2.29098e+06	3.73419e+07	2.29117e+06	48361.8	11273.4	26360.6	116402	379825	4.13922e+06	11076.8	1.05505e+08	4.24186e+06	39256.8	19460	204676	56557.3	2.29098e+06	215734	98571.9
PDD8 MCX	58528.1	9122.64	1.58048e+06	61378.8	21221.9	8.42831e+06	142651	12642.6	1.36816e+06	317661	2.00383e+06	92910.6	14489.7	148882	899147	204575	8092.87	99487.9	620298	431964	20896.7	409274	1.30352e+07	3.05067e+07	36147.8	258752	6.73467e+06	469514	1.1484e+07	6273.61	3.55262e+06	3.05067e+07	3.55272e+06	27758.6	15220.4	0	76841.8	302118	4.53427e+06	14317.6	1.19446e+08	4.3341e+06	468644	15818.9	210938	53035.5	3.55268e+06	292580	131690
PDD9 MCX	33041.4	4391.71	2.80995e+06	143986	267625	4.01899e+06	468542	5501.4	1.62943e+07	581801	4.96671e+06	105150	18528.8	102245	1.50284e+06	964433	6066.82	114579	1.54429e+06	858765	20995.5	2.51974e+06	2.51103e+07	2.46018e+07	81113.1	153788	3.55129e+06	1.5712e+06	5.37629e+06	5450.91	2.42793e+06	2.46018e+07	2.42835e+06	32130.9	5236.62	86999.1	40958	1.14507e+06	7.72247e+06	3539.98	9.07121e+07	1.73484e+07	153434	18183.4	532421	49295.9	2.42823e+06	271288	64118.4
AVG C	80487.1	6131.41	1.66401e+06	30351.8	288499	6.16266e+06	631346	7380.73	1.23001e+07	543465	6.71991e+06	192757	11378.3	82245.8	516302	254520	4582.57	43128.4	253563	382222	25082.6	758227	1.58337e+07	2.32406e+07	81385.7	352945	3.19949e+06	1.28498e+06	1.51855e+07	2856.27	7.04784e+06	2.32406e+07	7.04867e+06	74167.7	10965.5	114466	51839.1	348869	4.04369e+06	11751.3	7.96806e+07	1.30919e+07	269180	52969.9	320892	139416	7.04845e+06	604382	77852.3
AVG PDD	69871.7	8351.18	1.52843e+06	68701.4	153482	6.24101e+06	398649	11133.5	9.26581e+06	618073	4.51255e+06	169561	14501.3	145699	954890	386213	11334.8	117671	818350	645754	35866.7	876313	1.66558e+07	2.67023e+07	59774.9	309890	5.55985e+06	756415	1.13242e+07	5635.1	4.23659e+06	2.67023e+07	4.23729e+06	41030.5	11318.3	74025.8	73778	565583	4.61182e+06	9255.05	9.82452e+07	1.03522e+07	196466	37987.2	267130	84806.8	4.23706e+06	362790	90207.4
Fold-change	0.868111	1.36203	0.918524	2.2635	0.532001	1.01271	0.631427	1.50845	0.753314	1.13728	0.67152	0.879665	1.27447	1.7715	1.84948	1.51741	2.47346	2.72838	3.2274	1.68948	1.42994	1.15574	1.05192	1.14895	0.734464	0.878012	1.73773	0.58866	0.745721	1.97289	0.601118	1.14895	0.601147	0.553213	1.03218	0.646705	1.42321	1.62119	1.1405	0.787575	1.23299	0.790733	0.729871	0.717146	0.832461	0.608299	0.601134	0.600266	1.1587
P-Value	0.593007	0.088239	0.456569	0.039952	0.215218	0.688785	0.050412	0.954434	0.34349	0.672076	0.065705	EXC	0.176028	0.000656	0.000296	0.134668	0.115185	0.000248	0.060324	0.003628	0.212551	0.767075	0.817485	0.112237	0.432491	0.586546	0.002876	0.039105	0.119735	0.001257	0.11886	0.112237	0.118882	0.227723	0.696725	0.169042	EXC	0.057993	0.428505	0.21619	0.090592	0.464421	0.423046	0.408438	0.672867	0.024658	0.118869	0.036966	0.360012
Q-Value	0.691446	0.24007	0.576079	0.15528	0.340646	0.730923	0.18369	0.912189	0.500637	0.730923	0.191531	EXC	0.301837	0.01274	0.008635	0.261706	0.240709	0.008635	0.191531	0.030217	0.340646	0.761627	0.794323	0.240709	0.560316	0.691446	0.027948	0.15528	0.240709	0.018323	0.240709	0.240709	0.240709	0.349374	0.730923	0.298641	EXC	0.191531	0.560316	0.340646	0.24007	0.576079	0.560316	0.560316	0.730923	0.130688	0.240709	0.15528	0.51192
Columns highlighted in red denote analytes excluded from analysis due to high blank values
Values highlighted in bold denote significant case-control differences as determined by multiple t-test with 10% FDR correction
[truncated: 15 more columns]

## Sheet: MED
Compound	2,3-DIHYDROXYBENZOATE	2-METHYLMALEATE	3-HYDROXYMETHYLGLUTARATE	4-GUANIDINOBUTANOATE	ALLOTHREONINE	ARGININE	ASPARTATE	BENZOATE	BETA-CITRYL-GLUTAMATE	CDP-ETHANOLAMINE	CREATINE	CYSTINE	DECANOATE	DEOXYGUANOSINE	DEOXYURIDINE-MONOPHOSPHATE	D-RIBOSE 5-PHOSPHATE	ETHYLMALONATE	FRUCTOSE	FRUCTOSE 6-PHOSPHATE	GALACTITOL	GLUCOSE	GLUCOSE 6-PHOSPHATE	GLUTAMATE	GLYCERALDEHYDE	GLYCERATE	GUANINE	GUANOSINE	HISTIDINE	HYPOXANTHINE	INOSINE	ISOLEUCINE	LACTATE	LEUCINE	L-TRYPTOPHANAMIDE	LUMICHROME	MALATE	MALEATE	MANNOSE 6-PHOSPHATE	MYO-INOSITOL	MYRISTATE	N-ACETYLASPARTATE	N-ACETYLASPARTYL GLUTAMATE	N-ACETYLGLUTAMATE	N-ACETYLMETHIONINE	N-ACETYLNEURAMINATE	N-ACETYLSERINE	NORLEUCINE	NORVALINE	OROTATE
C1 MED	55008.6	4796.96	2.75993e+06	33970.3	660523	4.16498e+06	525543	6558.1	2.81695e+07	500861	5.0581e+06	225696	9718.79	48140.4	729560	416512	3175.45	19629.9	847697	337754	20549	924063	1.32013e+07	2.01788e+07	97321.2	234433	826111	2.0432e+06	1.08031e+07	1861.7	7.85079e+06	2.01788e+07	7.85111e+06	87627.2	4418.53	99625.3	28250.2	452271	5.89312e+06	4140.56	8.42462e+07	3.20943e+07	114802	103999	202911	107033	7.851e+06	881671	27803.4
C2 MED	56883.7	6690.45	2.62345e+06	32795.4	930837	8.50432e+06	530148	7614.72	3.40983e+07	535930	5.24845e+06	371190	24196.1	34477.8	473768	155421	6452.11	22899.9	512077	323197	8197.91	1.63969e+06	1.26908e+07	2.05389e+07	101636	230560	504656	2.88045e+06	1.1677e+07	1399.75	1.21979e+07	2.05389e+07	1.21986e+07	127457	5928.04	85798.6	39722.6	368996	6.18699e+06	7540.76	5.15839e+07	2.50729e+07	109933	104522	267670	187812	1.21984e+07	1.25411e+06	170393
C3 MED	70875.8	7469.67	1.70327e+06	34462.9	848956	1.23895e+07	449521	7098.55	2.50658e+07	488991	4.22441e+06	509510	11942	37621.6	431135	190484	8047.93	28273.1	25893.9	408239	25503.1	491832	9.06173e+06	2.05625e+07	73533.4	285069	252318	1.92572e+06	1.31455e+07	0	1.33864e+07	2.05625e+07	1.3387e+07	126851	6847.26	94336.5	51778.4	216951	4.68879e+06	6286.84	6.02151e+07	1.07517e+07	118891	77691.8	522282	195323	1.33869e+07	1.28249e+06	75950.2
C4 MED	49587.2	5222.77	3.54972e+06	18008.8	823886	4.95701e+06	631810	6048.84	2.91241e+07	505133	6.0006e+06	403754	12593.4	35588	777689	169080	5317.82	15899.5	703470	262853	19622.6	871551	1.26014e+07	1.86859e+07	82742.7	205874	783119	2.59054e+06	1.12113e+07	1648.17	9.94918e+06	1.86859e+07	9.94923e+06	94414.3	4196.07	110552	28680.9	547744	5.60753e+06	4911.81	6.82631e+07	3.37533e+07	144417	103156	241764	109973	9.94923e+06	1.04915e+06	35309.5
C5 MED	35018.3	3195.21	1.87375e+06	23349.4	552465	7.14358e+06	417117	5142.13	2.42192e+07	359469	4.04419e+06	423732	5917.97	29325.1	688193	320151	3295.8	15945.5	552376	249075	10393.2	575039	8.58378e+06	1.45246e+07	51397.7	145632	692595	1.58009e+06	7.19474e+06	1538.63	6.4911e+06	1.45246e+07	6.49126e+06	65077.5	2235.94	78742	19435.3	286695	3.74743e+06	2611.17	5.73637e+07	2.31012e+07	84861.8	72425	188904	46169.3	6.4912e+06	740271	30085
C6 MED	49460.5	5438.8	2.92082e+06	44873.7	703250	1.02611e+07	304853	6681.25	2.04791e+07	515073	3.25533e+06	309183	14306.4	53281.3	1.13027e+06	257517	12970.4	11792.8	23155.8	323331	16432.7	655174	8.93198e+06	2.28102e+07	3088.18	319573	1.41955e+06	1.67299e+06	1.20348e+07	2458.05	7.98624e+06	2.28102e+07	7.98629e+06	97742.3	3652.24	63457.5	40720.5	90479.3	6.09279e+06	6080.71	7.69405e+07	1.70752e+07	114535	200091	260072	70809	7.98627e+06	889596	63054.4
C7 MED	66710	8894.64	1.71784e+06	27783.2	398526	1.92088e+07	193576	8602.92	2.5615e+07	344552	1.94875e+06	1.10292e+06	12163.7	93755.5	577836	222958	13002.1	16822.5	38368.1	191555	7007.44	1.27771e+06	6.54282e+06	2.34923e+07	32146.6	336747	2.26651e+06	1.05402e+06	1.32546e+07	3215.6	6.98096e+06	2.34923e+07	6.98111e+06	56977.2	4681.18	42922.3	53707.3	324451	3.69162e+06	9878.13	7.50696e+07	1.587e+07	198455	186658	142455	71515	6.98107e+06	713822	41052.8
C8 MED	63726.1	5179.17	2.27307e+06	0	968524	7.66322e+06	833348	6015.92	2.51177e+07	707170	7.73031e+06	204301	13044.1	28875.7	420391	214608	5531.85	17879.9	3080.13	308242	11655.7	779554	1.23414e+07	1.67586e+07	103405	254456	455289	2.97954e+06	1.19967e+07	1596.08	1.08282e+07	1.67586e+07	1.08287e+07	117379	5125.39	118815	36151.8	670895	5.62286e+06	9433.66	5.57685e+07	3.07382e+07	165184	120089	276927	92148.1	1.08286e+07	1.07889e+06	291167
C9 MED	33537.2	5842.96	3.64073e+06	26676.2	921751	6.84406e+06	412497	6108.79	2.38442e+07	474689	3.99289e+06	477248	15104.7	44181.2	1.05124e+06	202722	9950.51	6469.15	26225.4	147719	11514.7	404596	1.24592e+07	1.99936e+07	0	462253	1.73009e+06	2.65072e+06	1.28674e+07	2122.89	9.17107e+06	1.99936e+07	9.17129e+06	84220.3	4356	71221.7	29099.8	233554	7.51201e+06	9012.4	7.24606e+07	2.18323e+07	144086	395096	170295	28968.8	9.17128e+06	1.0805e+06	62461.7
PDD1 MED	0	10823.9	1.24978e+06	25656.6	221156	1.42998e+07	286167	10808.8	1.84659e+07	646549	2.82316e+06	282664	13919.4	121439	804742	454689	7607.09	37988.8	37826.5	270423	10269.2	812720	9.85618e+06	2.37021e+07	36734.8	359579	2.61273e+06	708738	1.34368e+07	5745.19	4.59215e+06	2.37021e+07	4.59295e+06	39169.5	8015.16	58175.9	63457.1	296627	4.67278e+06	10397.9	1.01015e+08	1.62993e+07	235945	91269	247051	59595	4.59271e+06	410080	57155.9
PDD2 MED	50771.1	6958.4	2.94629e+06	50124.2	254131	2.16739e+06	345721	6376.04	1.4459e+07	609943	3.55782e+06	54689.1	23831.9	95792	1.33666e+06	687958	16142.6	67137	102432	699097	36368.1	552326	1.43271e+07	2.01058e+07	6829.78	293347	3.48013e+06	1.02865e+06	7.88336e+06	3697.03	2.99021e+06	2.01058e+07	2.99073e+06	29127.2	0	67036.5	49537	298612	6.96643e+06	8410.67	1.01326e+08	3.6119e+07	158488	107331	273736	42658.8	2.99058e+06	319588	31354.7
PDD3 MED	39150.7	5476.74	2.6779e+06	51613.1	661379	6.32163e+06	599150	4522.05	2.79156e+07	527926	5.82318e+06	718280	28976.5	59440.8	1.27594e+06	344786	22828.1	47081.7	1.3417e+06	464516	12420.4	1.16016e+06	1.94113e+07	1.83426e+07	77953.1	162667	1.06109e+06	3.00055e+06	8.35313e+06	2537.44	6.21078e+06	1.83426e+07	6.2107e+06	51480.3	0	66608	29585.3	777952	9.20191e+06	2791.98	6.97611e+07	3.2276e+07	75876.7	90032.9	159450	97065.9	6.2107e+06	783679	36635.2
PDD4 MED	55799.2	8144.42	3.43459e+06	51883.4	504425	1.16937e+07	252796	6620.34	9.94017e+06	535141	2.77182e+06	268384	13815.6	112654	1.11205e+06	260155	11527.6	51388.1	35335.1	578118	10005.8	1.03689e+06	9.98516e+06	2.69601e+07	101145	387577	3.81295e+06	1.20206e+06	1.139e+07	5826.96	8.41695e+06	2.69601e+07	8.41752e+06	68680.3	6089.85	51538.1	48327.6	214947	6.51597e+06	5502.65	8.3773e+07	1.05581e+07	157803	181307	459975	49274.3	8.41737e+06	847245	24177.6
PDD5 MED	59230	4419.25	2.29178e+06	39242.3	737530	7.57194e+06	595000	12216.8	3.66954e+07	508486	5.47208e+06	398451	18814.3	39267.9	541512	192482	5857.25	16631.6	374481	169735	9962.31	406104	1.11006e+07	1.55983e+07	125054	273169	927729	2.06316e+06	1.22542e+07	1728.61	9.93989e+06	1.55983e+07	9.94041e+06	117207	0	93856	40280.1	145241	5.35581e+06	7674.09	5.84212e+07	2.5852e+07	105851	116330	103720	159712	9.94028e+06	1.00658e+06	160624
PDD6 MED	40072.9	5738.41	3.4528e+06	44295.7	631162	6.31966e+06	619783	4537.38	2.38368e+07	492364	6.00197e+06	657325	13917.8	75119.8	1.39055e+06	760193	8980.65	43453.7	236170	1.20409e+06	11038.6	1.19407e+06	2.40184e+07	1.9475e+07	114545	238237	2.86338e+06	3.43614e+06	7.35013e+06	3449.71	6.71701e+06	1.9475e+07	6.71733e+06	71065.7	3189.26	88375.2	25797.4	273677	8.63742e+06	3150.2	6.87574e+07	2.85015e+07	91784.3	87616.8	315291	111193	6.71727e+06	824681	36802.8
PDD7 MED	43433.6	12389.5	1.50796e+06	63194.2	127580	1.89525e+07	144822	20185.3	2.22062e+07	472443	1.67086e+06	882308	48173.2	135054	1.25346e+06	528886	33570.2	34137.1	86442.5	2.6586e+06	36578.4	1.08883e+06	6.1966e+06	2.92976e+07	3098.28	204049	2.70218e+06	440125	9.07705e+06	5536.34	2.09296e+06	2.92976e+07	2.09294e+06	45945.8	6268.48	31018.5	84874.9	673831	5.59929e+06	11244.5	8.53968e+07	1.7485e+07	109824	46896.5	129201	27989.4	2.09319e+06	179396	43961.4
PDD8 MED	45637.2	6630.69	3.14846e+06	52569.8	309300	1.43747e+07	134848	6028.24	2.16728e+07	515180	1.50654e+06	382351	17163.8	114740	1.21726e+06	372518	16477.5	24931.6	1.29047e+06	270607	19539.5	1.0833e+06	6.86151e+06	2.87563e+07	34048.9	221100	3.58089e+06	797106	9.35206e+06	3836.03	6.29365e+06	2.87563e+07	6.29386e+06	78928.4	4351.44	28325	42701.2	940796	5.30254e+06	5580.96	8.14595e+07	1.76326e+07	177787	152741	202037	55289.9	6.29384e+06	643824	61518.9
PDD9 MED	36392.8	5618.61	2.01899e+06	100107	423430	1.29809e+07	371359	5164.37	4.62235e+07	541480	3.88181e+06	286756	19476.2	92754.6	1.58151e+06	932486	12508.7	49061.1	276798	556049	18768.9	2.40156e+06	1.27746e+07	2.27102e+07	31579.8	156646	1.131e+06	1.36415e+06	5.81781e+06	4084.82	2.97159e+06	2.27102e+07	2.97188e+06	45510.7	2587.81	79291.6	37810.8	1.12477e+06	8.18452e+06	5891	8.24174e+07	1.607e+07	38570.3	84913.8	305274	43519	2.97179e+06	365601	44056.7
AVG C	53423.1	5858.96	2.56251e+06	26880	756524	9.01517e+06	477602	6652.36	2.61926e+07	492430	4.61145e+06	447504	13220.8	45027.4	697786	238828	7527.11	17290.3	303594	283552	14541.8	846579	1.07127e+07	1.97273e+07	60585.6	274955	992248	2.15303e+06	1.15761e+07	1760.1	9.42688e+06	1.97273e+07	9.42718e+06	95305.1	4604.52	85052.4	36394.1	354671	5.44924e+06	6655.12	6.6879e+07	2.33655e+07	132796	151525	252587	101083	9.4271e+06	996722	88586.4
AVG PDD	41165.3	7355.55	2.52539e+06	53187.4	430010	1.05202e+07	372183	8495.47	2.46017e+07	538835	3.72325e+06	436801	22009.9	94029.1	1.16819e+06	503795	15055.5	41312.3	420184	763471	18327.9	1.08177e+06	1.27257e+07	2.2772e+07	58998.7	255152	2.46356e+06	1.56008e+06	9.43495e+06	4049.13	5.58058e+06	2.2772e+07	5.58092e+06	60790.6	3389.11	62691.7	46930.2	527384	6.71519e+06	6738.22	8.13697e+07	2.23104e+07	127992	106493	243971	71810.8	5.58086e+06	597852	55143
Fold-change	0.770553	1.25544	0.985516	1.9787	0.568403	1.16695	0.779275	1.27706	0.939264	1.09424	0.807393	0.976083	1.66479	2.08826	1.67413	2.10945	2.00017	2.38934	1.38403	2.69253	1.26036	1.27782	1.18791	1.15434	0.973806	0.927977	2.48281	0.724595	0.815035	2.30051	0.591986	1.15434	0.592004	0.637852	0.736041	0.737095	1.2895	1.48697	1.23232	1.01249	1.21667	0.954845	0.963824	0.702808	0.965889	0.710411	0.592002	0.599819	0.622478
P-Value	0.269851	0.172696	0.842826	0.004064	0.007762	EXC	0.208612	0.490987	0.38107	EXC	0.247095	EXC	0.019103	0.000792	0.004987	0.003869	0.016757	0.000462	0.326146	0.033503	0.445738	EXC	0.525246	0.149531	0.614413	0.643583	0.004575	0.078954	0.057458	0.001083	0.006335	0.149531	0.006337	0.009519	0.74286	0.074586	EXC	EXC	0.085801	EXC	0.030673	0.758959	0.543204	0.240714	0.761087	0.255227	0.006336	0.007822	0.3517
Q-Value	0.25878	0.189965	0.562888	0.020896	0.020896	EXC	0.222917	0.399193	0.339334	EXC	0.249766	EXC	0.037603	0.010126	0.020896	0.020896	0.034817	0.010126	0.304946	0.054478	0.378878	EXC	0.417962	0.169468	0.46896	0.473591	0.020896	0.10546	0.089539	0.010126	0.020896	0.169468	0.020896	0.023735	0.523722	0.10546	EXC	EXC	0.106966	EXC	0.052143	0.523722	0.423247	0.249766	0.523722	0.251197	0.020896	0.020896	0.320819
Columns highlighted in red denote analytes excluded from analysis due to high blank values
Values highlighted in bold denote significant case-control differences as determined by multiple t-test with 10% FDR correction
[truncated: 15 more columns]

## Sheet: MTG
Compound	2,3-DIHYDROXYBENZOATE	2-METHYLMALEATE	3-HYDROXYMETHYLGLUTARATE	4-GUANIDINOBUTANOATE	ALLOTHREONINE	ARGININE	ASPARTATE	BENZOATE	BETA-CITRYL-GLUTAMATE	CDP-ETHANOLAMINE	CREATINE	CYSTINE	DECANOATE	DEOXYGUANOSINE	DEOXYURIDINE-MONOPHOSPHATE	D-RIBOSE 5-PHOSPHATE	ETHYLMALONATE	FRUCTOSE	FRUCTOSE 6-PHOSPHATE	GALACTITOL	GLUCOSE	GLUCOSE 6-PHOSPHATE	GLUTAMATE	GLYCERALDEHYDE	GLYCERATE	GUANINE	GUANOSINE	HISTIDINE	HYPOXANTHINE	INOSINE	ISOLEUCINE	LACTATE	LEUCINE	L-TRYPTOPHANAMIDE	LUMICHROME	MALATE	MALEATE	MANNOSE 6-PHOSPHATE	MYO-INOSITOL	MYRISTATE	N-ACETYLASPARTATE	N-ACETYLASPARTYL GLUTAMATE	N-ACETYLGLUTAMATE	N-ACETYLMETHIONINE	N-ACETYLNEURAMINATE	N-ACETYLSERINE	NORLEUCINE	NORVALINE	OROTATE
C1 MTG	122430	5567.8	1.51795e+06	44621.7	30229.9	6.20694e+06	377792	8986.95	1.1721e+07	701477	4.02954e+06	80790.6	15656.1	114850	736317	431234	6094.29	40951.8	1.21588e+06	417882	62301.1	1.41281e+06	1.10227e+07	2.43576e+07	45750.1	540911	8.04236e+06	480629	2.14424e+07	2879.76	6.49197e+06	2.43576e+07	6.49235e+06	82226.3	13833.6	77795.5	66202.2	494953	3.0658e+06	13890.5	8.87848e+07	6.73702e+06	324321	101021	70033.1	105261	6.49225e+06	452200	43855.5
C2 MTG	57051.7	3665.65	3.15124e+06	51720.7	497050	1.23901e+07	947767	6597.04	3.53284e+07	605144	9.46639e+06	554617	18459	59734.4	528805	453973	5187.4	45711.4	1.45566e+06	531899	38346.5	2.0257e+06	1.81975e+07	2.03182e+07	80235	247996	2.58499e+06	2.27444e+06	1.206e+07	1839.35	7.22739e+06	2.03182e+07	7.22839e+06	64451.3	5836.43	159170	42362.1	796259	4.48946e+06	8031.73	5.99058e+07	1.48168e+07	373913	61114.1	269108	214914	7.22811e+06	696414	134927
C3 MTG	44501.6	2589.21	146440	30378	463468	8.20323e+06	844730	3719.8	2.07874e+07	513098	8.46539e+06	581201	10792.9	46764.1	743858	257436	4253.31	59171.4	783527	744631	21416.3	1.0601e+06	1.64356e+07	1.67916e+07	125736	187963	1.57994e+06	2.55893e+06	8.81464e+06	2460.77	6.68214e+06	1.67916e+07	6.68276e+06	69434.6	3937.5	118093	19537.6	430819	5.56725e+06	4752.69	4.81174e+07	1.07495e+07	187917	20403.6	222128	168690	6.68259e+06	771504	59284
C4 MTG	60198.8	3708.36	269888	35891.6	629280	6.6e+06	1.23658e+06	4645.53	2.44512e+07	614935	1.22609e+07	444549	9577.1	66884.7	880918	248956	5190.23	44607.8	48827.9	244767	42918	1.67209e+06	2.65506e+07	2.16089e+07	129198	258726	3.05871e+06	3.16663e+06	1.04664e+07	2860.63	8.07097e+06	2.16089e+07	8.07138e+06	59705.2	8176.95	184502	28733.9	1.19652e+06	5.41926e+06	4813.96	7.85402e+07	1.70438e+07	298505	47674.2	684701	161155	8.07126e+06	859521	52304
C5 MTG	95117.1	3210.98	1.49615e+06	7382.94	214938	3.75106e+06	554961	9854.85	1.2688e+06	566045	6.34581e+06	98713.3	8535.84	147549	462230	213749	7576.63	61079.7	137813	487298	25219.1	286199	1.24519e+07	2.78793e+07	104178	414710	9.83756e+06	561990	1.6922e+07	5244.32	6.00625e+06	2.78793e+07	6.00811e+06	91962.6	16119.1	111518	64884.7	208643	2.76574e+06	6900.71	9.57059e+07	4.56791e+06	48972.7	63789.1	187199	134329	6.00765e+06	461267	66363.2
C6 MTG	105319	4811.53	1.15325e+06	0	344513	5.96967e+06	314859	16981.2	2.01614e+06	535462	3.41681e+06	230685	21721.2	108961	597188	182059	4970.58	36950	234916	301808	36861.9	174821	1.35808e+07	2.77668e+07	0	459120	3.91232e+06	1.25183e+06	1.90349e+07	4448.96	6.38938e+06	2.77668e+07	6.39134e+06	81168.8	10023.2	66169.2	76275.3	117268	4.24848e+06	10871.9	1.03218e+08	3.70426e+06	271353	37533.9	204422	92149.8	6.39071e+06	519149	41710.8
C7 MTG	88594.1	5515.46	1.167e+06	33418.2	137003	1.73557e+07	216102	8115.7	7.89852e+06	546993	2.77248e+06	313114	8178.05	89545.3	313079	219470	9389.86	42499.9	297786	482482	47763.6	254178	1.45597e+07	2.27069e+07	19222.3	400207	2.81087e+06	472630	1.82879e+07	3533.93	2.23096e+06	2.27069e+07	2.23182e+06	20697.3	10978.8	40553.3	49270.2	131753	2.37956e+06	10477.4	1.18722e+08	9.84524e+06	120179	27247	336993	57447.8	2.23159e+06	191174	64160.3
C8 MTG	57259	3773.41	2.68077e+06	63127.7	591427	5.66868e+06	1.00637e+06	5890.4	2.32457e+07	420094	9.93074e+06	235837	9825.63	73841.3	539925	319271	5507.65	26075.8	588555	379504	7722.13	695325	2.16736e+07	2.18061e+07	140246	259735	5.04466e+06	3.02966e+06	1.14184e+07	3195.5	6.28141e+06	2.18061e+07	6.28271e+06	96155.4	4475.37	93793.1	35897	322961	5.75706e+06	7883.73	7.45522e+07	1.61367e+07	299497	56300.6	308379	153855	6.28234e+06	699856	62045.8
C9 MTG	62443.3	3932.46	353699	49334.6	221071	1.80491e+06	477051	6238.28	2.121e+07	489886	5.05905e+06	179930	10763	66011.7	743952	244563	5435.84	27973.3	298929	325166	36859.7	195031	1.94141e+07	2.21625e+07	19194.2	279781	2.7632e+06	1.40851e+06	1.4162e+07	2512.1	2.70654e+06	2.21625e+07	2.70738e+06	20688	6730.53	94007.2	44098.8	302160	5.7656e+06	6609.6	1.06103e+08	1.78973e+07	282264	46230.5	255827	62993.4	2.70717e+06	347260	59401.1
PDD1 MTG	92898.8	6513.02	1.26343e+06	32862.6	132912	5.3734e+06	303137	7826.13	1.89987e+06	525368	3.39943e+06	77510.3	0	155206	427115	249444	8409.98	90863.4	468345	437963	29329.2	449561	1.24158e+07	2.61079e+07	9206.75	419213	4.95566e+06	409110	1.45293e+07	4652.56	3.0988e+06	2.61079e+07	3.0994e+06	0	9715.8	0	84320	327618	3.51262e+06	8390.94	1.33144e+08	6.06241e+06	73432.9	23693.4	218699	77306.2	3.09922e+06	252128	183776
PDD2 MTG	41488.6	3864.94	306930	83382.1	119951	2.40338e+06	374541	4913.1	2.10582e+07	454955	4.36186e+06	23517.2	12160.9	113465	1.37867e+06	461084	6674.9	135983	1.635e+06	837475	32398.2	1.64746e+06	2.12631e+07	2.31165e+07	29892.8	181975	4.21493e+06	1.14144e+06	6.34346e+06	5098.83	1.54271e+06	2.31165e+07	1.5429e+06	19189.6	4477.22	87697.9	49009.4	953892	5.26373e+06	5571.43	9.89597e+07	1.69715e+07	21764.1	11231.3	178361	41394.5	1.54283e+06	161074	89927.7
PDD3 MTG	61425.2	4396.23	166394	103756	372841	2.25186e+06	614289	9219.42	4.02648e+06	673606	6.92381e+06	65360	25484.7	120379	1.24613e+06	476446	19881.8	107976	465355	711431	26058	2.80935e+06	1.89788e+07	2.4079e+07	60629.4	265184	5.85593e+06	1.38543e+06	9.17392e+06	4968.96	4.41941e+06	2.4079e+07	4.41971e+06	27803.4	6460.66	129074	65915.7	681019	4.46507e+06	9146.8	1.22061e+08	1.49205e+07	21928.7	65882.9	347404	114476	4.41963e+06	355688	90633.3
PDD4 MTG	34683.9	4059.43	235303	42357.6	207434	8.2743e+06	674410	4602.32	3.64018e+07	563595	6.99047e+06	344083	5528.12	106741	1.03426e+06	492173	6058.16	110267	2.27235e+06	785673	5306.02	1.95739e+06	2.43261e+07	1.96608e+07	106182	155312	7.43625e+06	1.67086e+06	6.17576e+06	6463.98	3.87419e+06	1.96608e+07	3.87477e+06	14499.5	5168.09	116902	32148	833031	6.57501e+06	2729.66	7.96838e+07	2.01997e+07	39115.9	50285.5	260048	49538.1	3.87461e+06	398056	31080.9
PDD5 MTG	45453.4	4546.19	207739	72945.6	396666	7.93349e+06	1.04803e+06	6784.49	3.09615e+07	666766	1.06929e+07	764291	10485.4	71867.6	1.37037e+06	567715	5876.01	29449.5	1.66883e+06	372157	21420.8	1.18375e+06	2.70201e+07	1.72722e+07	78760.5	198734	6.09438e+06	2.12898e+06	9.42224e+06	3445.39	3.81729e+06	1.72722e+07	3.81758e+06	32289	4785.34	153865	30860.3	625916	6.07559e+06	3585.31	8.16762e+07	1.8269e+07	284991	35251.9	197409	138347	3.81751e+06	446339	46917.5
PDD6 MTG	91887.2	8902.24	981859	40150.6	244158	4.98625e+06	371647	20566.6	1.00396e+06	1.03152e+06	4.2921e+06	133133	9795.77	180304	996319	535438	13019.8	209173	659140	1.20123e+06	58278.7	415392	1.97132e+07	2.70607e+07	135464	407273	1.00988e+07	809659	9.35499e+06	9934.25	6.61825e+06	2.70607e+07	6.61963e+06	63019.8	11751.3	80856.8	94950.6	473192	3.14335e+06	9377.42	9.26737e+07	1.7807e+06	27067.3	79552	256589	69332.7	6.6193e+06	489045	51830.5
PDD7 MTG	47046.9	7721.52	1.25413e+06	75674.9	92096.8	2.69469e+06	172612	23800.5	1.15838e+06	399923	2.35754e+06	65226	41564	185529	1.06214e+06	497320	12741.2	176276	3.03537e+06	618838	47199.2	1.25198e+06	1.44807e+07	2.79525e+07	18503.7	197189	5.45071e+06	400675	7.70295e+06	8802.58	1.53282e+06	2.79525e+07	1.5333e+06	29022.7	6798.67	40168.6	97046.8	5.16308e+06	4.8145e+06	7617.86	1.16315e+08	4.54623e+06	53371.1	14964.3	190499	42408.5	1.53317e+06	120254	65217.6
PDD8 MTG	74397.6	6883.66	1.52589e+06	0	86823.7	1.3542e+07	350350	14350.2	1.50865e+07	410510	4.16002e+06	351160	10766.6	158864	833212	438957	9441.87	92136.4	959929	403434	37842.4	822344	1.02681e+07	2.94602e+07	0	337328	7.59639e+06	429404	1.54489e+07	5122.54	3.48737e+06	2.94602e+07	3.48843e+06	39355.1	12048.5	66612.5	71038.7	452556	4.07966e+06	5476.76	8.80275e+07	1.01355e+07	360862	27715.6	142728	58975.1	3.48814e+06	279117	125217
PDD9 MTG	87317.1	7855.21	137707	115894	182740	7.0232e+06	250189	17276.3	1.01074e+07	804043	2.49098e+06	179382	36952.8	210208	1.08746e+06	400266	17549.9	105700	363789	775336	54743	284083	9.16827e+06	3.37564e+07	19627	395758	9.62741e+06	374907	1.46361e+07	844.569	2.98243e+06	3.37564e+07	2.98407e+06	57135.7	8183.94	51744	91342.8	369389	4.69227e+06	6007.41	6.95269e+07	6.76205e+06	165004	58202.8	127284	76612.7	2.98361e+06	208310	86808.9
AVG C	76990.6	4086.1	1.32627e+06	35097.3	347664	7.55004e+06	664023	7892.19	1.64363e+07	554793	6.86079e+06	302160	12612.1	86015.7	616253	285635	5956.2	42780.1	562433	435049	35489.8	864027	1.70985e+07	2.2822e+07	73751	338794	4.40385e+06	1.68947e+06	1.47343e+07	3219.48	5.78745e+06	2.2822e+07	5.78847e+06	65165.5	8901.27	105067	47473.6	444592	4.38425e+06	8248.03	8.59611e+07	1.12776e+07	245214	51257.1	282088	127866	5.78818e+06	555372	64894.6
AVG PDD	64066.5	6082.49	675487	63002.6	203958	6.05361e+06	462134	12148.8	1.35227e+07	614476	5.07434e+06	222629	16970.9	144729	1.04841e+06	457649	11072.6	117536	1.2809e+06	682615	34730.6	1.20237e+06	1.75149e+07	2.53851e+07	50918.4	284218	6.81449e+06	972273	1.03097e+07	5481.52	3.48592e+06	2.53851e+07	3.48664e+06	31368.3	7709.94	80769	68514.7	1.09774e+06	4.73576e+06	6433.73	9.80075e+07	1.1072e+07	116393	40753.3	213225	74265.7	3.48645e+06	301112	85712.2
Fold-change	0.832135	1.48858	0.509315	1.79509	0.586652	0.801799	0.69596	1.53934	0.82273	1.10758	0.739615	0.736793	1.34561	1.68259	1.70127	1.60222	1.85901	2.74745	2.27743	1.56906	0.978608	1.39159	1.02435	1.11231	0.69041	0.838912	1.5474	0.57549	0.699711	1.70261	0.602324	1.11231	0.602342	0.481364	0.866162	0.768739	1.44322	2.4691	1.08018	0.780033	1.14014	0.981765	0.47466	0.795076	0.755881	0.580808	0.602339	0.542181	1.32079
P-Value	0.272314	0.012885	0.180389	0.044991	0.308998	EXC	0.206681	0.170565	0.459008	0.582258	0.231014	0.187602	0.371404	0.005443	0.004489	0.001772	0.005053	0.000384	0.038545	0.021877	0.849556	0.279265	0.9866	0.268516	0.302126	0.298662	0.021333	0.159277	0.029327	0.135761	0.028942	0.268516	0.028927	0.044222	0.621518	0.520213	0.099891	0.071134	0.4804	EXC	0.246968	0.734663	0.015986	0.270657	0.456557	0.018803	0.028931	0.013605	0.333602
Q-Value	0.328073	0.063034	0.276597	0.094856	0.339897	EXC	0.298802	0.269707	0.455408	0.526112	0.324703	0.279196	0.391522	0.045901	0.045901	0.029892	0.045901	0.015489	0.092874	0.069185	0.704714	0.328623	0.805193	0.328073	0.339724	0.339724	0.069185	0.259981	0.074198	0.228983	0.074198	0.328073	0.074198	0.094856	0.551734	0.487459	0.187026	0.138438	0.46182	EXC	0.328073	0.619565	0.066637	0.328073	0.455408	0.067961	0.074198	0.063034	0.359155
Columns highlighted in red denote analytes excluded from analysis due to high blank values
Values highlighted in bold denote significant case-control differences as determined by multiple t-test with 10% FDR correction
[truncated: 15 more columns]

## Sheet: PONS
Compound	2,3-DIHYDROXYBENZOATE	2-METHYLMALEATE	3-HYDROXYMETHYLGLUTARATE	4-GUANIDINOBUTANOATE	ALLOTHREONINE	ARGININE	ASPARTATE	BENZOATE	BETA-CITRYL-GLUTAMATE	CDP-ETHANOLAMINE	CREATINE	CYSTINE	DECANOATE	DEOXYGUANOSINE	DEOXYURIDINE-MONOPHOSPHATE	D-RIBOSE 5-PHOSPHATE	ETHYLMALONATE	FRUCTOSE	FRUCTOSE 6-PHOSPHATE	GALACTITOL	GLUCOSE	GLUCOSE 6-PHOSPHATE	GLUTAMATE	GLYCERALDEHYDE	GLYCERATE	GUANINE	GUANOSINE	HISTIDINE	HYPOXANTHINE	INOSINE	ISOLEUCINE	LACTATE	LEUCINE	L-TRYPTOPHANAMIDE	LUMICHROME	MALATE	MALEATE	MANNOSE 6-PHOSPHATE	MYO-INOSITOL	MYRISTATE	N-ACETYLASPARTATE	N-ACETYLASPARTYL GLUTAMATE	N-ACETYLGLUTAMATE	N-ACETYLMETHIONINE	N-ACETYLNEURAMINATE	N-ACETYLSERINE	NORLEUCINE	NORVALINE	OROTATE
C1 PONS	53045.5	2932.32	2.79977e+06	8769.39	574216	3.11544e+06	535623	8838.48	1.60571e+07	368670	6.23191e+06	214665	14501.8	69500.8	722418	451880	3104.05	16037.7	628956	309907	27648.4	345259	1.38501e+07	2.04192e+07	32278.8	251651	3.11177e+06	1.62369e+06	1.25172e+07	2505.61	7.5194e+06	2.04192e+07	7.51996e+06	93993.6	4414.72	110717	41301.7	511121	5.23037e+06	3139.46	9.25399e+07	4.06418e+07	205818	104432	304729	49651.7	7.5198e+06	726243	31192.5
C2 PONS	90041.2	4482.61	1.59498e+06	30894.2	642619	4.20497e+06	618208	14592.2	3.07612e+06	489754	6.46844e+06	130336	22673.7	79146.4	291971	220334	6581.06	15945	76943.7	294995	31733.5	484701	1.20525e+07	2.22697e+07	38210.2	379800	2.72119e+06	1.4899e+06	1.86916e+07	2000.89	1.15213e+07	2.22697e+07	1.15221e+07	140928	8484.71	136792	68871.8	376213	4.01631e+06	10104.7	8.09246e+07	3.03736e+07	235820	123336	304433	145427	1.15219e+07	822020	83442.6
C3 PONS	88473.4	4142.56	1.47553e+06	18046.7	41862.3	6.35471e+06	694966	7484.85	2.07172e+06	393320	6.90884e+06	163613	20588.6	51541.2	273097	136159	13612.9	15001.9	289862	351250	24261.7	221223	1.0096e+07	1.90407e+07	23492.9	417555	1.87906e+06	1.35193e+06	1.97599e+07	1970.65	1.23574e+07	1.90407e+07	1.23579e+07	156601	6616.81	134412	60738.7	369969	4.07501e+06	3284.34	7.48667e+07	1.75065e+07	259767	111305	287126	80739.6	1.23577e+07	769478	82494.6
C4 PONS	98198.4	2445.27	1.90085e+06	22853.6	587957	8.81434e+06	576038	7186.99	1.12497e+07	497727	5.95016e+06	289865	27974.7	73786.8	703902	399094	6698.86	22929.9	594234	257981	29840.7	423799	8.68181e+06	2.34528e+07	48250.7	425788	2.31439e+06	1.07315e+06	2.02298e+07	2941.35	1.22557e+07	2.34528e+07	1.22561e+07	139267	13682.8	120190	51108.2	412338	3.9387e+06	4456.49	7.30048e+07	2.13348e+07	240836	122620	109806	94769.3	1.2256e+07	868541	37356
C5 PONS	37938.2	2333.22	2.02121e+06	19909.8	388837	1.5437e+06	477275	4995.62	5.60272e+06	317514	4.9008e+06	86155.1	8614.24	38230.1	508630	235553	4539.78	9281.55	228237	272824	5320.4	199619	7.86561e+06	1.55077e+07	8269.36	188945	1.47629e+06	1.05687e+06	9.43541e+06	1691.03	5.48996e+06	1.55077e+07	5.49047e+06	103486	5203.4	101421	29175.9	264784	2.74157e+06	3134.61	5.82331e+07	2.5953e+07	181749	61472.8	197381	54991.2	5.4903e+06	503465	26455.3
C6 PONS	95103.3	3399.35	1.58529e+06	45927.6	415596	2.21201e+06	458927	9493.48	1.59737e+06	475300	4.84921e+06	140921	21806.1	82884.2	992519	285665	14077.6	13245.1	79915.2	341017	14797	162229	8.93969e+06	2.62307e+07	5323.28	419690	2.5431e+06	1.08377e+06	1.98953e+07	2949.62	6.72056e+06	2.62307e+07	6.72113e+06	97135.2	9076.83	101898	59722.8	234393	5.78948e+06	0	9.72227e+07	1.90463e+07	21928.1	118711	213592	42557.7	6.72098e+06	583751	69257.9
C7 PONS	62379	2548.48	1.46935e+06	20205.3	243999	2.02116e+06	323996	5365.1	1.30896e+07	486175	3.64625e+06	172534	13301.5	63143.6	392909	424864	9358.95	6131.55	68215.2	124382	16068.5	113571	1.0245e+07	1.64465e+07	7950.3	272747	2.16786e+06	633603	1.39394e+07	1897.43	3.77286e+06	1.64465e+07	3.77281e+06	40826.8	6057.16	73375.5	55396.7	115248	2.70859e+06	3472.85	9.68379e+07	5.88105e+07	268273	94046	338012	35474.6	3.77284e+06	304998	36661.2
C8 PONS	81647	2326.82	1.51178e+06	23425.7	552576	7.72189e+06	480974	6531.32	3.71475e+07	543784	4.9172e+06	144043	13379.9	55866.9	394679	582927	7790.72	10117.7	37663.7	272988	0	259629	7.3655e+06	1.66941e+07	34943.2	373079	1.85361e+06	1.06724e+06	1.49009e+07	1483.48	8.98321e+06	1.66941e+07	8.98404e+06	109623	4308.16	99487.8	56004.2	156715	3.39322e+06	5725.35	6.70816e+07	3.84132e+07	370730	91232.1	112362	83181.8	8.9838e+06	656125	184997
C9 PONS	42058	1495.68	213601	0	524141	2.64599e+06	376773	3722.29	4.67198e+07	444835	4.24607e+06	64794.3	9451.14	35731	732596	463870	6262.67	4487.9	72125.5	0	9626.7	178645	1.06451e+07	1.30374e+07	10485.3	190430	1.1395e+06	1.78781e+06	8.61613e+06	1430.11	5.22757e+06	1.30374e+07	5.22796e+06	37094.9	2426.11	77781.4	26233.2	78264.5	4.96449e+06	3458.76	6.83312e+07	5.96593e+07	176419	99566.7	190372	51417.5	5.22791e+06	499986	37866.6
PDD1 PONS	33591.3	1491.4	247945	25940.8	322255	2.45764e+06	408770	4605.78	4.12178e+07	521554	4.63014e+06	115482	11623.1	47232.3	1.0427e+06	531964	6263.51	8752.86	197685	236259	26525	813942	1.20555e+07	1.6824e+07	2090.07	158652	1.61421e+06	1.21028e+06	9.46239e+06	1950.11	3.42115e+06	1.6824e+07	3.42156e+06	38276.5	3991.31	85036.5	30070.5	142672	5.29301e+06	3855.38	8.12736e+07	5.0898e+07	166998	83290.7	263987	41270.2	3.42144e+06	384004	35929.4
PDD2 PONS	51045.8	2393.33	362058	58198.2	190061	1.61932e+06	399373	7394.3	1.42024e+07	568937	4.67355e+06	69749.2	22233.9	92547.3	1.80647e+06	961563	9472.21	39791.4	292838	830053	61616.1	420802	1.60474e+07	2.012e+07	20335.8	251295	3.56994e+06	917643	9.4837e+06	3978.5	2.54535e+06	2.012e+07	2.54573e+06	29950	7482.26	88664.9	53970.2	359538	6.31018e+06	2622.7	1.02563e+08	4.75255e+07	23468	69556.6	299292	25459.8	2.54562e+06	262375	25470.4
PDD3 PONS	85667.8	4448.82	113267	54968.6	484319	6.81726e+06	466397	12808.4	1.92839e+06	420242	5.11386e+06	201725	39447.7	92128.1	1.03025e+06	381699	26416.7	46308.4	509880	518426	0	433261	1.07522e+07	2.26151e+07	41006.3	394229	2.7468e+06	1.17016e+06	1.72986e+07	3259.22	8.65312e+06	2.26151e+07	8.65408e+06	96197.6	7188.73	105817	77351.8	483598	4.93286e+06	15666.2	8.56788e+07	1.15963e+07	16399.5	130498	220901	67712.5	8.6538e+06	635546	60397.3
PDD4 PONS	83880.7	3343.29	2.38685e+06	35278.8	327965	9.54355e+06	317757	8006.06	1.50827e+06	436957	3.40428e+06	204217	12107.5	112022	826148	350434	10569.5	45322.5	98458	633025	27732.9	227445	1.04585e+07	2.72642e+07	47365.8	370174	4.6249e+06	685879	1.59564e+07	5154.18	8.29959e+06	2.72642e+07	8.30062e+06	78371.6	12353.7	140883	65741.1	96198.5	4.42579e+06	690.744	8.76041e+07	1.07395e+07	30929	143637	324583	71131	8.30029e+06	539649	40602.3
PDD5 PONS	84568.7	1628.88	109020	22039.1	506501	8.50682e+06	365355	9815.06	2.25767e+07	537592	3.98063e+06	356791	16134.2	68056.3	682859	491531	8147.57	7396.85	79290.6	215688	27280.5	634359	6.70217e+06	1.48751e+07	20549.6	406029	4.48312e+06	683578	1.83667e+07	2247.93	9.60681e+06	1.48751e+07	9.60787e+06	127002	0	82310.2	47323.8	90893.7	2.90505e+06	8736.27	7.59239e+07	2.37989e+07	30514.1	165711	277487	127395	9.60752e+06	681973	44990.7
PDD6 PONS	93716.3	3501.63	1.68036e+06	0	384852	4.66972e+06	458869	8702.64	715152	458997	4.8127e+06	123695	17406.6	114017	964399	458937	18233.5	44577	161086	1.36998e+06	63259.8	139017	1.23257e+07	2.40957e+07	47162.6	433260	4.16383e+06	940731	1.52389e+07	3486.09	8.41948e+06	2.40957e+07	8.42049e+06	113035	8840.57	96776.9	74606	71522.4	3.66669e+06	3929.1	8.69845e+07	1.11829e+07	145431	112290	282826	80891.4	8.42026e+06	625664	54862.9
PDD7 PONS	29388.4	3704.76	268059	78398.1	194140	1.48561e+06	246500	12477.7	1.83471e+07	423503	2.75779e+06	23685.9	33271.7	91718.5	1.92482e+06	1.10533e+06	16671.1	24017.9	692049	481838	59074	1.38551e+06	1.21069e+07	2.48943e+07	0	124608	2.5544e+06	999899	7.17656e+06	3408.08	2.1232e+06	2.48943e+07	2.1235e+06	44862.3	4531.16	0	54649.5	2.48988e+06	7.48563e+06	0	9.59347e+07	3.8085e+07	160816	43627.4	360763	39499.4	2.12341e+06	237000	32122.6
PDD8 PONS	49074.1	5625.02	197019	38141.6	25237.1	5.40205e+06	188320	6622.11	1.03937e+07	541509	2.08907e+06	120306	16731.7	97333.8	926964	738289	8784.32	12815.8	158668	216280	27147.7	587614	1.06673e+07	2.35881e+07	13649.3	222709	3.93281e+06	430687	1.09979e+07	2020.46	3.59945e+06	2.35881e+07	3.60011e+06	43165	6902.8	0	44731.5	384175	4.15042e+06	0	9.93091e+07	5.19352e+07	45780.5	65439.2	321489	36097.3	3.59992e+06	329676	57625.9
PDD9 PONS	54098.3	2899.89	269601	63276.8	310786	4.12572e+06	255883	12441.1	6.59486e+06	526800	2.77975e+06	38641	24260.9	98024.9	1.50484e+06	780816	15680.1	39447.3	242264	608287	42233.3	761481	1.20458e+07	2.06693e+07	10641.6	245620	2.83874e+06	778916	1.02176e+07	3031.31	2.88128e+06	2.06693e+07	2.8946e+06	46441.7	5469.98	63727.8	60227.4	779955	4.41441e+06	3764.36	9.86704e+07	3.32675e+07	16352.3	69537.6	399901	51165.7	2.89441e+06	261300	53581.4
AVG C	72098.2	2900.7	1.61915e+06	21114.7	441312	4.29269e+06	504753	7578.93	1.51791e+07	446342	5.34654e+06	156325	16921.3	61092.3	556969	355594	8002.95	12575.4	230684	247260	17699.7	265408	9.97126e+06	1.92332e+07	23244.9	324409	2.13409e+06	1.24089e+06	1.53317e+07	2096.68	8.20533e+06	1.92332e+07	8.20583e+06	102106	6696.75	106230	49839.2	279894	4.09531e+06	4086.29	7.87825e+07	3.46377e+07	217927	102969	228646	70912.2	8.20569e+06	637178	65524.8
AVG PDD	62781.3	3226.33	626020	41804.7	305124	4.95863e+06	345247	9208.13	1.30538e+07	492899	3.80464e+06	139366	21468.6	90342.3	1.18994e+06	644507	13359.9	29825.6	270247	567759	37207.7	600381	1.14624e+07	2.16606e+07	22533.4	289619	3.39208e+06	868642	1.26887e+07	3170.65	5.50549e+06	2.16606e+07	5.50762e+06	68589.1	6306.72	73690.7	56519.1	544271	4.84267e+06	4362.75	9.0438e+07	3.10032e+07	70743.2	98176.5	305692	60069.1	5.50741e+06	439688	45064.8
Fold-change	0.870774	1.11226	0.386635	1.97988	0.691403	1.15513	0.683992	1.21496	0.859988	1.10431	0.711607	0.891512	1.26873	1.47878	2.13646	1.81248	1.66937	2.37174	1.1715	2.2962	2.10217	2.2621	1.14954	1.12621	0.969393	0.892759	1.58948	0.700018	0.827613	1.51222	0.670965	1.12621	0.671184	0.671743	0.941759	0.693687	1.13403	1.94456	1.18249	1.06766	1.14795	0.895072	0.324619	0.953456	1.33697	0.847091	0.671169	0.690054	0.687751
P-Value	0.407709	0.691699	0.00536	0.009607	0.356081	0.674388	0.008188	0.230631	0.733417	0.149061	0.011045	EXC	0.258382	0.00998	0.000811	0.009423	0.034763	0.022895	0.356401	0.039064	0.008003	0.019563	0.204011	0.224781	0.968956	0.439463	0.009145	0.028526	0.231392	0.011776	0.068134	0.224781	0.068301	0.108756	0.623475	0.314439	EXC	0.712199	0.225352	0.847688	0.047453	0.482831	0.005513	0.5038	0.035911	0.422371	0.068289	0.037622	0.36965
Q-Value	0.411107	0.587337	0.043842	0.043842	0.388936	0.582864	0.043842	0.287163	0.601651	0.232727	0.043842	EXC	0.305017	0.043842	0.039272	0.043842	0.078778	0.061562	0.388936	0.078778	0.043842	0.061562	0.287163	0.287163	0.768811	0.4254	0.043842	0.072665	0.287163	0.043842	0.118063	0.287163	0.118063	0.17546	0.548658	0.362354	EXC	0.594318	0.287163	0.683802	0.09187	0.449404	0.043842	0.460074	0.078778	0.417199	0.118063	0.078778	0.388936
Columns highlighted in red denote analytes excluded from analysis due to high blank values
Values highlighted in bold denote significant case-control differences as determined by multiple t-test with 10% FDR correction
[truncated: 15 more columns]

## Sheet: SN
Compound	2,3-DIHYDROXYBENZOATE	2-METHYLMALEATE	3-HYDROXYMETHYLGLUTARATE	4-GUANIDINOBUTANOATE	ALLOTHREONINE	ARGININE	ASPARTATE	BENZOATE	BETA-CITRYL-GLUTAMATE	CDP-ETHANOLAMINE	CREATINE	CYSTINE	DECANOATE	DEOXYGUANOSINE	DEOXYURIDINE-MONOPHOSPHATE	D-RIBOSE 5-PHOSPHATE	ETHYLMALONATE	FRUCTOSE	FRUCTOSE 6-PHOSPHATE	GALACTITOL	GLUCOSE	GLUCOSE 6-PHOSPHATE	GLUTAMATE	GLYCERALDEHYDE	GLYCERATE	GUANINE	GUANOSINE	HISTIDINE	HYPOXANTHINE	INOSINE	ISOLEUCINE	LACTATE	LEUCINE	L-TRYPTOPHANAMIDE	LUMICHROME	MALATE	MALEATE	MANNOSE 6-PHOSPHATE	MYO-INOSITOL	MYRISTATE	N-ACETYLASPARTATE	N-ACETYLASPARTYL GLUTAMATE	N-ACETYLGLUTAMATE	N-ACETYLMETHIONINE	N-ACETYLNEURAMINATE	N-ACETYLSERINE	NORLEUCINE	NORVALINE	OROTATE
C2 SN	83751	6316.82	1.17204e+06	46506	325499	2.83885e+06	697591	9278.86	3.33944e+06	399405	6.87475e+06	305542	20322.6	65954	561896	269222	4155.8	35777.6	119506	212820	7911.55	424005	1.27611e+07	2.57863e+07	36725.1	438597	3.9043e+06	1.54265e+06	1.62101e+07	2749.29	7.00166e+06	2.57863e+07	7.00233e+06	48908.7	14626.9	128329	50693.2	18896.9	6.66188e+06	7083.01	8.9015e+07	1.15099e+07	282345	81496.2	126100	94932.8	7.00215e+06	719186	32546.8
C3 SN	71000	3911.24	676115	15681.8	356065	8.63726e+06	601624	8018.43	1.82876e+07	321233	4.71495e+06	274583	11826.6	33272	642630	306257	0	16599.8	609882	236346	0	609833	6.95061e+06	1.70849e+07	39997.8	321724	1.19496e+06	728901	1.75744e+07	1342.86	1.31717e+07	1.70849e+07	1.31718e+07	170538	10170	95244.5	42608.7	182769	3.48209e+06	3890.23	2.81518e+07	2.41197e+07	98776	86295.7	118001	160992	1.31718e+07	951601	72891.3
C5 SN	71566.9	4102.13	1.02763e+06	0	230583	1.16962e+07	371447	6656.15	9.2018e+06	308063	4.0876e+06	439117	9859.44	61972.9	533762	487010	6124.73	15260.2	271890	255011	178851	587576	6.12038e+06	1.87283e+07	31386.6	292900	2.68663e+06	534870	1.29871e+07	2746.19	5.99893e+06	1.87283e+07	5.99903e+06	124232	5467.9	78718.4	37018.4	54895.2	3.11312e+06	3007.96	4.55156e+07	1.6984e+07	178165	71714.5	151011	65900.5	5.999e+06	504032	27005
C6 SN	92284.1	6297.42	1.42422e+06	52927.9	435230	4.33355e+06	504613	7730.76	1.18266e+06	391725	5.30583e+06	165245	13138.1	65964.8	837306	202909	11854.2	23483	55832.3	420564	33221.8	124642	1.22631e+07	3.08532e+07	27177.5	425120	2.4291e+06	1.15471e+06	2.12254e+07	2857.13	8.31925e+06	3.08532e+07	8.31919e+06	93951.7	7754.76	99907.7	57416.8	57390.4	7.09285e+06	2926.68	8.59593e+07	8.33757e+06	203054	133102	194947	164224	8.31925e+06	766787	53709.1
C7 SN	90584.4	5739.27	1.38676e+06	0	309920	9.00937e+06	425275	6110.44	2.63799e+06	448368	4.4523e+06	188293	15383.5	47061.8	385574	203349	4709.39	11248.5	24951.9	191582	29322.3	69320.6	1.01449e+07	2.67731e+07	22656.4	435615	3.10663e+06	852367	2.37019e+07	1257.94	5.54716e+06	2.67731e+07	5.54702e+06	0	12956.8	78132.7	47153.9	52993.5	3.20896e+06	3996.56	1.02538e+08	1.51452e+07	274951	50295.6	272127	132347	5.54701e+06	491386	43034
C8 SN	69327	2578.14	2.12962e+06	43216.9	620784	9.9698e+06	881038	6129.3	3.27894e+07	406737	8.18322e+06	403001	8163.42	46617.3	715892	444447	4135.07	13888.7	947062	253098	11779.9	646872	1.18046e+07	1.72555e+07	54541.4	275099	2.28936e+06	2.11253e+06	1.14492e+07	1687.54	7.78274e+06	1.72555e+07	7.78306e+06	78972.2	0	139383	37394.5	519579	5.93859e+06	6161.22	5.08683e+07	3.47739e+07	314623	60738.9	124633	73006	7.78297e+06	721741	342712
C9 SN	52887.1	2859.72	3.62692e+06	19989.5	479156	5.7547e+06	588887	5454.15	1.56538e+07	403147	5.6952e+06	301121	12121.1	41441.4	1.1109e+06	536284	4421.16	32534.4	193681	151289	6122.74	575520	1.27757e+07	2.23403e+07	104921	273960	1.3533e+06	1.57879e+06	1.23979e+07	4259.27	6.75262e+06	2.23403e+07	6.75278e+06	80308	5416.55	122250	29869.3	95624.3	6.10299e+06	0	8.14353e+07	2.55911e+07	195279	101972	187845	174160	6.75275e+06	814028	43191.2
C10 SN	75278.2	6311.95	2.4268e+06	53500.7	218657	1.08614e+07	262622	0	2.98523e+07	458042	3.28894e+06	437681	0	95017.2	876462	645132	15990.4	20710.2	884176	333667	29284.7	718888	6.83454e+06	2.98204e+07	21384.3	300972	2.27437e+06	801615	1.33456e+07	4155.15	6.27869e+06	2.98204e+07	6.27878e+06	113157	6184.25	56647.6	56114.6	400586	5.00971e+06	1179.57	5.62565e+07	2.65353e+07	190570	82162	146137	42570.4	6.27863e+06	561499	49881.5
C11 SN	47550.5	4132.32	3.78205e+06	36392.5	518668	2.39904e+06	620999	4304.96	2.4581e+07	428464	6.34653e+06	266902	11347.8	46815.3	550822	313060	5218.6	15726.6	1.43972e+06	166813	15494.4	1.43709e+06	1.28857e+07	2.00844e+07	34892.4	236214	2.44023e+06	1.72718e+06	1.14282e+07	2004.69	5.93391e+06	2.00844e+07	5.93403e+06	77521.9	2859.22	116886	37544.6	756822	6.81699e+06	3138.23	7.86013e+07	4.04488e+07	200591	36202.3	139271	89789.9	5.93397e+06	628435	27916.4
PDD1 SN	0	2431.42	3.078e+06	30460.1	270471	6.01298e+06	585844	3244.59	4.36552e+07	430258	5.73485e+06	332132	10022.9	58833.9	1.33986e+06	658658	5356.73	10655.3	1.28789e+06	285527	19294.1	712101	1.36474e+07	2.0034e+07	17689.6	197735	1.7048e+06	1.66365e+06	9.72818e+06	1910.47	3.75621e+06	2.0034e+07	3.75635e+06	44723.1	3260.81	99342.7	35902.2	463086	7.38476e+06	1565.07	7.46544e+07	4.25778e+07	153706	55786.4	237686	50699.4	3.7563e+06	461380	35311.7
PDD2 SN	104738	4080.27	1.64835e+06	86900.8	139116	3.94826e+06	252091	7990.5	1.46571e+06	475221	3.15816e+06	195567	25585.2	133100	1.45343e+06	319138	11774.1	37520.7	760070	908027	59369.8	133490	1.09441e+07	2.84794e+07	0	476325	5.37827e+06	559260	1.68172e+07	3508.91	3.39302e+06	2.84794e+07	3.39344e+06	51987.1	12966	53586.6	73966.5	99191.8	6.26621e+06	10347.5	1.05643e+08	1.34202e+07	220643	55278	321894	30909.4	3.39335e+06	304168	27055.5
PDD4 SN	70651.6	6992.51	1.9123e+06	50208	315061	1.37839e+07	414325	4945.09	7.50702e+06	218671	4.26547e+06	303526	0	110167	930256	214931	6499.82	29564.7	336439	620155	28946.6	285405	1.09315e+07	2.95253e+07	80918.6	325950	2.85397e+06	747611	1.57136e+07	3868.56	9.21053e+06	2.95253e+07	9.21056e+06	69999.2	13332.5	67571	50676.8	53460.4	5.66599e+06	1729.88	7.15883e+07	9.05728e+06	17319.2	116242	396546	99870.2	9.21055e+06	673836	28954.2
PDD5 SN	38671.5	1874.66	2.71682e+06	46566.3	598701	5.48911e+06	1.09393e+06	5012.08	3.19928e+07	517691	1.07136e+07	317754	13066.5	47788.7	939260	383991	4105.6	10112.3	1.01384e+06	245513	12859	1.01398e+06	1.77682e+07	1.47603e+07	63979.9	190754	3.0483e+06	2.67741e+06	1.01325e+07	1178.85	6.59133e+06	1.47603e+07	6.59156e+06	85144.5	4964.87	125421	17818.4	247083	6.93032e+06	1066.76	5.84007e+07	4.45529e+07	156913	33910.4	178679	154809	6.5915e+06	732023	26234.8
PDD6 SN	46012	3426.5	125971	59351.2	438814	4.23053e+06	970905	4998.36	1.05498e+07	478575	9.2929e+06	320597	18450.6	89532.3	1.68385e+06	770885	7478.94	44425.4	212660	2.07631e+06	36712.7	835818	2.71927e+07	2.29966e+07	108218	195113	3.98241e+06	3.29681e+06	8.29731e+06	4278.6	5.55712e+06	2.29966e+07	5.55698e+06	59206.3	4944.02	159723	27427.3	253411	7.20435e+06	0	7.84587e+07	2.98662e+07	139804	39139.1	537106	153200	5.55706e+06	679916	29464.4
PDD7 SN	29982.2	2695.1	122622	87091.9	129000	2.95846e+06	323365	11350.5	2.21038e+07	399888	3.40708e+06	51446.6	31793.4	87660.1	1.9266e+06	1.09612e+06	15629.9	27742	198840	598437	34885	384707	1.40828e+07	2.15733e+07	17224.2	127108	2.80917e+06	1.36024e+06	6.62656e+06	3507.99	1.12997e+06	2.15733e+07	1.13005e+06	18522	3881.88	56589.6	45250.4	161137	1.10997e+07	858.208	8.96809e+07	3.6597e+07	200078	14274.1	180397	33127.5	1.13002e+06	144937	29179.2
PDD8 SN	27010.6	4184.62	116337	54303.8	168816	8.97991e+06	290613	3432.92	4.40897e+07	394255	3.01038e+06	413284	7399.06	61692.7	1.21891e+06	760918	4594.85	15921.4	1.28481e+06	268393	23097.6	886884	1.21168e+07	2.2463e+07	35035.5	124135	2.40012e+06	1.88827e+06	6.66604e+06	2346.22	3.34005e+06	2.2463e+07	3.34026e+06	32603.3	3024.86	53954.7	22836.9	700818	7.68499e+06	0	7.09175e+07	3.34603e+07	223308	40154.2	222576	88032.6	3.34019e+06	462042	50144.7
PDD9 SN	33734	2147.52	90064.4	115307	393496	6.95317e+06	550464	6008.53	1.94946e+07	161861	5.43134e+06	268364	17101.8	79853.9	1.92047e+06	594521	9714.23	22034.8	222258	884106	27547.9	825049	1.93009e+07	2.5051e+07	29885.3	163734	2.34448e+06	2.81705e+06	9.10191e+06	2241.05	3.84355e+06	2.5051e+07	3.84382e+06	76128.8	3255.42	105994	26441.1	112968	1.01455e+07	1952.73	7.98149e+07	2.21687e+07	146569	35790.2	257697	85804.7	3.84374e+06	562309	41006
AVG C	79650.5	5156.9	1.075e+06	28778.9	336844	6.87647e+06	543819	7921.05	8.00286e+06	355107	5.24578e+06	296121	13786.7	56790.9	643899	316349	5533.69	22780.2	264278	281185	54996.2	436514	9.52382e+06	2.31132e+07	33821.7	369585	2.55375e+06	990281	1.69993e+07	2423.87	8.62287e+06	2.31132e+07	8.62308e+06	109408	9504.87	100550	46934.3	78487.9	5.08749e+06	4226.97	6.21604e+07	1.52378e+07	190585	93152	147515	121512	8.62304e+06	735402	46538
AVG PDD	43849.9	3479.07	1.22631e+06	66273.6	306685	6.54454e+06	560192	5872.82	2.26073e+07	384552	5.62672e+06	275334	15427.4	83578.5	1.42658e+06	599896	8144.28	24747.1	664601	735808	30339.1	634680	1.5748e+07	2.31104e+07	44118.9	225107	3.06519e+06	1.87629e+06	1.03854e+07	2855.08	4.60272e+06	2.31104e+07	4.60288e+06	54789.3	6203.79	90272.9	37540	261394	7.79773e+06	2190.02	7.86447e+07	2.89625e+07	157293	48821.8	291573	87056.6	4.60284e+06	502576	33418.8
Fold-change	0.550529	0.674644	1.14075	2.30285	0.910464	0.951729	1.03011	0.74142	2.8249	1.08292	1.07262	0.9298	1.11901	1.47169	2.21553	1.89631	1.47176	1.08634	2.51478	2.61681	0.551659	1.45397	1.65354	0.999878	1.30445	0.609079	1.20027	1.8947	0.610934	1.1779	0.533781	0.999878	0.533786	0.500782	0.652696	0.897792	0.799841	3.33038	1.53273	0.518107	1.26519	1.9007	0.825315	0.524109	1.97656	0.716442	0.533784	0.683404	0.718096
P-Value	0.024215	0.095008	0.053054	0.033766	0.185284	EXC	0.790537	0.287743	EXC	EXC	0.844044	EXC	0.253197	0.024832	EXC	EXC	0.489831	0.582746	EXC	0.005052	0.543048	EXC	0.014816	0.999554	0.751587	0.015762	0.18564	0.196802	0.012029	0.587282	0.020147	0.999554	0.020149	0.014402	0.256868	0.363399	0.195104	0.435202	0.010383	0.142559	0.248496	0.385355	0.155529	0.033841	0.003542	0.278541	0.020149	0.065878	0.114552
Q-Value	0.066581	0.163034	0.1138	0.080654	0.234523	EXC	0.652193	0.298976	EXC	EXC	0.683198	EXC	0.282555	0.066581	EXC	EXC	0.447101	0.503888	EXC	0.066493	0.485349	EXC	0.066493	0.779652	0.632217	0.066493	0.234523	0.234523	0.066493	0.503888	0.066493	0.779652	0.066493	0.066493	0.282555	0.355158	0.234523	0.405874	0.066493	0.210889	0.282555	0.367372	0.222407	0.080654	0.066493	0.298735	0.066493	0.123093	0.175511
Columns highlighted in red denote analytes excluded from analysis due to high blank values
Values highlighted in bold denote significant case-control differences as determined by multiple t-test with 10% FDR correction
[truncated: 15 more columns]

## Sheet: PVC
Compound	2,3-DIHYDROXYBENZOATE	2-METHYLMALEATE	3-HYDROXYMETHYLGLUTARATE	4-GUANIDINOBUTANOATE	ALLOTHREONINE	ARGININE	ASPARTATE	BENZOATE	BETA-CITRYL-GLUTAMATE	CDP-ETHANOLAMINE	CREATINE	CYSTINE	DECANOATE	DEOXYGUANOSINE	DEOXYURIDINE-MONOPHOSPHATE	D-RIBOSE 5-PHOSPHATE	ETHYLMALONATE	FRUCTOSE	FRUCTOSE 6-PHOSPHATE	GALACTITOL	GLUCOSE	GLUCOSE 6-PHOSPHATE	GLUTAMATE	GLYCERALDEHYDE	GLYCERATE	GUANINE	GUANOSINE	HISTIDINE	HYPOXANTHINE	INOSINE	ISOLEUCINE	LACTATE	LEUCINE	L-TRYPTOPHANAMIDE	LUMICHROME	MALATE	MALEATE	MANNOSE 6-PHOSPHATE	MYO-INOSITOL	MYRISTATE	N-ACETYLASPARTATE	N-ACETYLASPARTYL GLUTAMATE	N-ACETYLGLUTAMATE	N-ACETYLMETHIONINE	N-ACETYLNEURAMINATE	N-ACETYLSERINE	NORLEUCINE	NORVALINE	OROTATE
C1 PVC	78391	10561.4	1.68915e+06	0	394943	4.57745e+06	525493	8483.1	6.19568e+06	772524	7.51891e+06	121683	24381.7	168341	1.01146e+06	210175	0	100449	2.80689e+06	626129	79852.1	2.80727e+06	1.61526e+07	4.32757e+07	88197.5	518222	5.81387e+06	1.04411e+06	2.26324e+07	4717.88	8.67564e+06	4.32757e+07	8.67583e+06	30320.6	13777.9	85854.9	112485	1.19604e+06	3.81181e+06	0	1.63451e+08	6.35374e+06	187578	119325	333530	161585	8.67573e+06	592080	93421.5
C2 PVC	105747	15241.6	1.65053e+06	48915.5	873745	6.69802e+06	1.1989e+06	9662.39	3.4711e+06	376949	1.55381e+07	264451	0	130336	384376	92809.3	12530.8	82742	972356	716517	82165.5	972709	2.11734e+07	4.4626e+07	185993	565169	1.91605e+06	1.82996e+06	2.71741e+07	5389.58	1.76009e+07	4.4626e+07	1.75995e+07	66837	14519.6	178124	101154	252776	4.27724e+06	0	9.25794e+07	1.24474e+07	375526	160417	963954	245276	1.75999e+07	1.11633e+06	646539
C3 PVC	102894	10697.3	1.31861e+06	0	191851	7.61955e+06	855214	5002.12	1.1418e+06	858728	1.16207e+07	525690	28457.2	114117	582175	16953.2	11161.2	110698	67977.8	1.07167e+06	116268	197590	1.6269e+07	4.43613e+07	167567	8462.18	1.91308e+06	2.12894e+06	2.99967e+07	2418.58	2.49566e+07	4.43613e+07	2.49555e+07	72393	14662	135097	104668	58376.7	3.77768e+06	15608.9	1.07095e+08	5.13439e+06	195586	138760	1.25544e+06	285343	2.49562e+07	1.57433e+06	254009
C4 PVC	77625.6	12800.6	1.93827e+06	0	106721	5.31509e+06	658245	7217.89	2.32524e+06	359532	8.66204e+06	266447	21029	192531	1.24886e+06	109325	0	82730.8	1.31528e+06	317226	74627.1	1.3195e+06	1.93778e+07	4.50766e+07	182028	452906	5.78707e+06	1.18691e+06	1.94384e+07	8278.23	1.37315e+07	4.50766e+07	1.3732e+07	25051.7	13435.5	110455	106089	148044	4.08777e+06	8135.41	1.5421e+08	1.11199e+07	249882	144546	959145	168163	1.37318e+07	872547	105391
C5 PVC	85745	12616.9	5.21894e+06	46598.8	881992	7.86726e+06	1.34118e+06	5111.54	4.72261e+07	905399	1.9084e+07	183634	26067.7	222114	2.1284e+06	389145	16218.2	116195	1.43736e+06	1.32793e+06	63181	1.43847e+06	3.6123e+07	7.60474e+07	193940	519771	1.08584e+07	3.62317e+06	2.70067e+07	7775.74	1.2931e+07	7.60474e+07	1.29309e+07	54313.6	9843.31	213902	86091.4	59483.3	8.29674e+06	11370.5	2.14427e+08	5.02529e+07	350964	152628	880885	220336	1.29309e+07	1.3585e+06	255126
C6 PVC	88466.4	11258	1.94083e+06	80722.9	320938	2.03161e+06	221568	8881.35	2.94345e+06	798153	3.48443e+06	56859	22143.5	139406	1.21291e+06	143411	9595.58	35833.1	116926	449493	71732.4	175447	1.52651e+07	4.29465e+07	30584.7	478992	3.30424e+06	866896	2.2513e+07	4284.16	6.36005e+06	4.29465e+07	6.36018e+06	40644.9	8631.69	39065.5	107896	181898	4.59014e+06	12968.3	1.67628e+08	1.10048e+07	165143	53503.6	329528	114099	6.36014e+06	505872	106256
C7 PVC	54415.6	11378.3	1.81467e+06	0	128863	1.01414e+06	209028	5974.94	5.99815e+06	1.05474e+06	3.21612e+06	14019	8107.71	173486	592224	268879	1114.55	88853.8	1.09458e+06	577394	94173.7	1.09496e+06	1.70145e+07	4.55693e+07	41648.2	377235	5.38156e+06	306441	1.96785e+07	6801.98	2.19556e+06	4.55693e+07	2.19553e+06	6693.77	10401.6	39004.1	85687.4	549382	2.39393e+06	12208.8	2.22218e+08	3.19128e+07	355518	33956.4	482130	93766	2.1955e+06	189793	321126
C8 PVC	129317	9757.45	1.00606e+06	89809.5	675570	3.7195e+06	615318	8238.94	2.18201e+06	969288	8.97544e+06	180156	15137	142540	158509	91173.5	4088.78	25155.3	204406	430547	47264.7	156714	1.57344e+07	3.98489e+07	145595	687244	5.90491e+06	2.07979e+06	2.95294e+07	6695.36	1.21265e+07	3.98489e+07	1.2127e+07	78426	12227.6	109003	126131	70964.8	4.42581e+06	20670.5	1.00024e+08	9.48399e+06	280306	186415	366192	167611	1.21268e+07	904832	161761
C9 PVC	89582.9	9058.45	2.12976e+06	63964.1	24850.3	3.5345e+06	334679	4633.6	4.90098e+06	311888	5.22441e+06	64361.8	20212	145256	872265	182830	11554.4	68007	211012	526062	65784.7	175998	1.59998e+07	4.1339e+07	32485.8	491796	3.93066e+06	934124	2.47321e+07	4849.37	5.12309e+06	4.1339e+07	5.12197e+06	20059.7	6159.22	62862	80986.4	92725	4.14203e+06	0	1.54098e+08	1.23783e+07	193750	98094.4	573524	101151	5.12229e+06	432386	194806
PDD1 PVC	54885.6	16929	1.64652e+06	45711.5	108710	1.58044e+06	144746	5293.45	2.51503e+06	819777	2.81416e+06	29742.5	14567.7	253712	1.00977e+06	316506	1908.61	196024	2.65399e+06	562458	72962.7	2.65488e+06	1.40664e+07	4.1272e+07	35754.7	323154	6.77642e+06	307241	1.39247e+07	10575.7	2.72501e+06	4.1272e+07	2.72437e+06	7560.75	12650.7	30745.9	112212	1.29735e+06	4.60648e+06	0	1.8634e+08	9.57071e+06	214677	23963	369222	51463	2.72479e+06	208403	229154
PDD2 PVC	54278.9	16571.1	5.90461e+06	89436.5	199336	3.22634e+06	902559	0	3.67469e+07	1.753e+06	1.33761e+07	0	43718.9	352654	6.64039e+06	1.29891e+06	2201.41	604919	2.17943e+06	2.23999e+06	171864	1.39087e+07	6.93815e+07	7.51766e+07	123207	330659	1.4793e+07	2.37927e+06	1.05027e+07	16130.5	3.06894e+06	7.51766e+07	3.06807e+06	10458	9881.5	109005	126408	4.83641e+06	1.73066e+07	11311.5	3.49703e+08	4.93568e+07	229881	25133.3	644301	99948.9	3.06847e+06	318747	172014
PDD3 PVC	89730	14134.4	200042	81301.6	317030	4.32458e+06	338336	8161.58	0	433286	6.34061e+06	120300	32349.6	237657	1.60285e+06	208393	26760.5	245880	282854	684921	75204	594166	1.34554e+07	4.31407e+07	118154	516430	7.33389e+06	1.09423e+06	1.71474e+07	9360.2	7.25841e+06	4.31407e+07	7.258e+06	11466	17578.6	63286.2	129522	333326	4.11874e+06	0	1.38094e+08	1.8607e+06	91339.3	135731	233727	90246.3	7.25815e+06	410637	109115
PDD4 PVC	76859.6	13817.1	2.48035e+06	58600.8	434778	4.28434e+06	339492	4201.3	1.89401e+06	925609	5.14609e+06	47396.3	0	234195	1.36271e+06	188512	10837.1	188359	327062	1.1723e+06	63650.2	489633	1.73634e+07	4.92306e+07	129813	436358	6.95747e+06	885405	1.57334e+07	8046.6	1.11768e+07	4.92306e+07	1.11758e+07	18637.4	13310.7	50868.3	100483	185539	4.37588e+06	0	1.73453e+08	1.02778e+07	198849	154143	950929	107231	1.1176e+07	640130	96583.2
PDD5 PVC	75517.3	10403.4	1.21487e+06	0	330561	2.39512e+06	418496	7802.11	1.54888e+06	573654	6.35171e+06	169774	17378.9	181936	1.54973e+06	196631	7450.65	77546.4	328174	416484	42820.9	607368	1.95316e+07	4.09386e+07	115484	441777	9.40555e+06	517605	1.98361e+07	7295.38	5.89375e+06	4.09386e+07	5.89402e+06	9898.61	12292.6	77967.7	120441	267897	4.04259e+06	0	1.79136e+08	1.01572e+07	151909	96639.8	454942	85829.1	5.89387e+06	379644	162542
PDD6 PVC	97014.9	13491.2	1.26874e+06	87199.3	710792	6.66156e+06	395640	10409.1	950190	630463	7.04456e+06	159915	23383.1	261662	1.29246e+06	351002	13804.5	184793	206807	1.53365e+06	63116.6	544691	1.75617e+07	4.5541e+07	124187	601309	6.07488e+06	1.65578e+06	1.52066e+07	8930.99	1.77169e+07	4.5541e+07	1.77174e+07	76899.6	10420	82936.6	126161	74845.2	3.45891e+06	7003.8	1.31563e+08	3.82239e+06	104708	153756	1.63809e+06	147206	1.77173e+07	1.01798e+06	94570
PDD7 PVC	44625.4	15850.8	1.39611e+06	0	22717.7	1.32275e+07	151361	11768.4	3.54963e+07	662205	2.54785e+06	108435	36387.5	233326	1.62612e+06	317244	12970.7	161914	755462	625325	108006	608522	1.15362e+07	4.33815e+07	28135.5	259267	5.54297e+06	434701	9.64533e+06	10481.9	2.14358e+06	4.33815e+07	2.14378e+06	19213.4	7785.52	31882.9	131786	478369	4.78422e+06	0	1.36631e+08	4.71702e+06	123383	29755.3	242587	57892.6	2.14372e+06	151347	167487
PDD8 PVC	48520.8	13112	1.82295e+06	59396.2	78134.2	1.28729e+06	118055	16040.3	1.99822e+06	855915	2.26255e+06	19175.1	12533.8	284245	658109	289456	8379.53	123960	1.82335e+06	328867	54991.8	1.82318e+06	9.79913e+06	3.9116e+07	14979.8	289095	7.60701e+06	444560	1.08562e+07	10629.7	3.59087e+06	3.9116e+07	3.59043e+06	13754.1	12520.2	18057.7	120046	1.88278e+06	3.59083e+06	0	1.77771e+08	1.19479e+07	289793	26240	185695	67366	3.59056e+06	294423	155969
PDD9 PVC	81869.9	13710.9	1.23868e+06	161440	365938	3.05452e+06	185296	7040.55	1.85459e+06	211248	2.72463e+06	40894.1	32162.5	222955	1.48865e+06	347422	13255.5	221726	235260	1.19332e+06	76601.3	477057	1.39983e+07	4.69159e+07	59461.1	466693	4.87329e+06	769750	1.29323e+07	8834.45	5.8703e+06	4.69159e+07	5.87038e+06	36543.9	0	30063.7	128754	140433	4.05744e+06	0	1.53934e+08	2.36131e+06	84588	88562.2	907392	85332.4	5.8703e+06	352772	174536
AVG C	90242.7	11485.6	2.07854e+06	36667.9	399941	4.70857e+06	662180	7022.87	8.48717e+06	711911	9.25825e+06	186367	18392.9	158681	910130	167189	7362.61	78962.7	914087	671441	77227.7	926518	1.92344e+07	4.70101e+07	118671	455533	4.97887e+06	1.55559e+06	2.47446e+07	5690.1	1.15223e+07	4.70101e+07	1.15221e+07	43860	11517.6	108152	101243	289966	4.42257e+06	8995.82	1.52859e+08	1.66765e+07	261584	120849	682703	173037	1.15221e+07	838520	237604
AVG PDD	69255.8	14224.4	1.9081e+06	64787.3	285333	4.44907e+06	332665	7857.41	9.22267e+06	762795	5.40091e+06	77292.4	23609.1	251371	1.91453e+06	390453	10840.9	222791	976932	973036	81024.2	2.41203e+06	2.07437e+07	4.71903e+07	83241.7	407193	7.70717e+06	943171	1.39761e+07	10031.7	6.60495e+06	4.71903e+07	6.60469e+06	22714.6	10715.6	54979.3	121757	1.05522e+06	5.59352e+06	2035.03	1.80736e+08	1.15635e+07	165459	81547.1	625209	88057.2	6.60479e+06	419343	151330
Fold-change	0.767439	1.23846	0.918	1.76687	0.713437	0.944889	0.502378	1.11883	1.08666	1.07148	0.583362	0.414733	1.2836	1.58413	2.10358	2.3354	1.47243	2.82148	1.06875	1.44918	1.04916	2.60332	1.07847	1.00383	0.70145	0.893883	1.54798	0.60631	0.564813	1.76301	0.573231	1.00383	0.573222	0.517889	0.930362	0.508352	1.20262	3.63911	1.26477	0.226219	1.18237	0.693404	0.632527	0.674782	0.915784	0.508894	0.573225	0.500099	0.6369
P-Value	0.042267	0.0083	0.418082	0.396551	0.641635	0.684292	0.040136	0.308635	0.799697	EXC	0.075946	0.200475	0.323089	0.000114	0.038468	0.020396	0.796244	0.001304	0.722673	0.282996	0.987163	0.243845	0.707633	0.968932	0.36211	0.667947	0.029483	0.136728	1.8e-05	0.000878	0.104405	0.968932	0.104395	0.059998	0.67952	0.030949	0.003844	0.091873	0.503187	0.197903	0.266922	0.170171	0.014054	0.117547	0.481872	0.00138	0.104403	0.032988	0.211437
Q-Value	0.109894	0.047478	0.508815	0.493102	0.719637	0.724842	0.109324	0.42067	0.7753	EXC	0.181005	0.327634	0.429784	0.002164	0.109324	0.097221	0.7753	0.01316	0.738159	0.415061	0.896282	0.376971	0.735939	0.896282	0.470743	0.724842	0.109324	0.252285	0.001007	0.012559	0.205931	0.896282	0.205931	0.149213	0.724842	0.109324	0.031409	0.20212	0.587394	0.327634	0.401788	0.294963	0.073078	0.224123	0.574231	0.01316	0.205931	0.109324	0.33595
Columns highlighted in red denote analytes excluded from analysis due to high blank values
Values highlighted in bold denote significant case-control differences as determined by multiple t-test with 10% FDR correction
[truncated: 15 more columns]
